# Supplementary material for: Observation of the ponderomotive effect in non-valence bound states of polyatomic molecular anions
Source: Nat Commun. 2021 Dec 7;12:7098. doi: 10.1038/s41467-021-27468-1 (PMC8651741; doi:10.1038/s41467-021-27468-1)
Supplement: Supplementary file 3 — Source Data [file 41467_2021_27468_MOESM3_ESM.xlsx]

## Sheet: Fig.1b
Fig.1b	PhO- PD spectrum
Uncalibrated WL	Pump-only	Pump+control pulse (dt=0)
555.039	0.00508	0.03099
554.94	0.00231	0.01516
554.841	0.01373	0.01024
554.742	0.026	0
554.643	0.03463	0.00486
554.544	0.02305	0.02241
554.445	0.02983	0.03689
554.347	0.03107	0.0488
554.248	0.0406	0.04324
554.149	0.05061	0.03878
554.05	0.04445	0.0504
553.951	0.05718	0.05288
553.852	0.05485	0.07251
553.753	0.06101	0.07231
553.654	0.07454	0.07682
553.555	0.08385	0.0816
553.456	0.10569	0.07363
553.357	0.10464	0.09353
553.259	0.13529	0.11985
553.16	0.15326	0.13219
553.061	0.15421	0.16181
552.962	0.16361	0.17233
552.863	0.1647	0.18796
552.764	0.16567	0.23664
552.665	0.14898	0.26909
552.566	0.12412	0.26646
552.467	0.11671	0.28215
552.368	0.10827	0.26977
552.269	0.10085	0.28689
552.17	0.09292	0.3142
552.072	0.0895	0.29453
551.973	0.06586	0.28323
551.874	0.04982	0.26342
551.775	0.03206	0.2487
551.676	0.02755	0.23609
551.577	0.03209	0.19532
551.478	0.02493	0.18432
551.379	0.01901	0.18578
551.28	0.00935	0.17834
551.181	0	0.15752
551.082	0.00664	0.12064
550.984	0.01981	0.11115
550.885	0.02197	0.09534
550.786	0.01217	0.10549
550.687	0.00933	0.11179
550.588	0.00755	0.11907
550.489	0.00596	0.09298
550.39	0.00869	0.0752
550.291	0.0062	0.07624
550.192	0.01437	0.06532
550.093	0.02899	0.06395
549.994	0.02875	0.06541
549.896	0.03457	0.07929
549.797	0.04228	0.05926
549.698	0.05508	0.06565
549.599	0.0503	0.05598
549.5	0.06721	0.07402
549.401	0.07157	0.1022
549.302	0.08843	0.10254
549.203	0.08565	0.10023
549.104	0.08982	0.10214
549.005	0.09124	0.07927
548.906	0.08861	0.10055
548.808	0.09324	0.10164
548.709	0.09367	0.10931
548.61	0.0953	0.10603
548.511	0.09796	0.10138
548.412	0.08931	0.10892
548.313	0.09401	0.11268
548.214	0.09292	0.11467
548.115	0.10452	0.14739
548.016	0.10339	0.15384
547.917	0.10257	0.13159
547.818	0.10556	0.13907
547.72	0.11557	0.12857
547.621	0.11414	0.14758
547.522	0.09735	0.11737
547.423	0.10572	0.12452
547.324	0.10583	0.13588
547.225	0.11493	0.16212
547.126	0.11813	0.15155
547.027	0.11372	0.11636
546.928	0.1108	0.12386
546.829	0.11491	0.12367
546.73	0.12898	0.13543
546.632	0.1166	0.12432
546.533	0.12586	0.12735
546.434	0.10899	0.13205
546.335	0.09801	0.13951
546.236	0.0914	0.14652
546.137	0.08854	0.13319
546.038	0.10453	0.15145
545.939	0.12382	0.15888
545.84	0.12118	0.16094
545.741	0.12086	0.1443
545.642	0.10666	0.14377
545.544	0.10525	0.12786
545.445	0.10131	0.10969
545.346	0.09426	0.12393
545.247	0.09978	0.12382
545.148	0.11175	0.13344
545.049	0.11143	0.13557
544.95	0.10587	0.14485
544.851	0.1024	0.14085
544.752	0.10052	0.14156
544.653	0.09834	0.1164
544.554	0.11576	0.11682
544.456	0.11809	0.1134
544.357	0.12335	0.12394
544.258	0.11956	0.11691
544.159	0.12167	0.12777
544.06	0.12387	0.13817
543.961	0.10899	0.11855
543.862	0.11741	0.11836
543.763	0.11398	0.1285
543.664	0.10876	0.12591
543.565	0.1093	0.14683
543.466	0.10501	0.13087
543.368	0.1195	0.14071
543.269	0.10965	0.12245
543.17	0.11687	0.12862
543.071	0.10123	0.13614
542.972	0.11619	0.13635
542.873	0.12225	0.14475
542.774	0.12847	0.14659
542.675	0.10364	0.14452
542.576	0.10759	0.14043
542.477	0.11707	0.13894
542.378	0.12025	0.14235
542.279	0.12172	0.13614
542.181	0.12474	0.1354
542.082	0.12405	0.1579
541.983	0.11869	0.15689
541.884	0.12053	0.16509
541.785	0.13137	0.16909
541.686	0.12103	0.15024
541.587	0.11457	0.14442
541.488	0.11225	0.15066
541.389	0.11503	0.15409
541.29	0.11119	0.1509
541.191	0.11835	0.14313
541.093	0.12448	0.14159
540.994	0.12469	0.14281
540.895	0.12715	0.13295
540.796	0.11613	0.12396
540.697	0.12682	0.12323
540.598	0.12458	0.14526
540.499	0.12685	0.14363
540.4	0.13989	0.16267
540.301	0.13437	0.16785
540.202	0.13158	0.16183
540.103	0.15447	0.14744
540.005	0.14947	0.15263
539.906	0.14643	0.15423
539.807	0.15122	0.18069
539.708	0.1583	0.1505
539.609	0.16476	0.17277
539.51	0.18659	0.19119
539.411	0.18047	0.20136
539.312	0.18675	0.2027
539.213	0.19007	0.20121
539.114	0.20076	0.17948
539.015	0.21644	0.1984
538.917	0.22705	0.21929
538.818	0.2484	0.23841
538.719	0.2571	0.25624
538.62	0.27956	0.26175
538.521	0.32146	0.2876
538.422	0.35422	0.30383
538.323	0.41976	0.32185
538.224	0.49194	0.39431
538.125	0.57945	0.46032
538.026	0.66749	0.49081
537.927	0.79469	0.56199
537.829	0.89459	0.6077
537.73	0.97135	0.65685
537.631	1	0.76668
537.532	0.96605	0.82603
537.433	0.89451	0.94058
537.334	0.80879	0.99634
537.235	0.74871	1
537.136	0.6647	0.89496
537.037	0.58014	0.87526
536.938	0.46188	0.79837
536.839	0.37931	0.71753
536.741	0.29646	0.62702
536.642	0.25516	0.59495
536.543	0.21729	0.51225
536.444	0.18177	0.43064
536.345	0.17215	0.44129
536.246	0.17321	0.41536
536.147	0.1713	0.35934
536.048	0.15398	0.33175
535.949	0.14706	0.3278
535.85	0.12827	0.30231
535.751	0.12648	0.29658
535.653	0.12932	0.25386
535.554	0.13273	0.25454
535.455	0.14258	0.26041
535.356	0.15752	0.23438
535.257	0.15973	0.22994
535.158	0.17429	0.22934
535.059	0.18785	0.24149
534.96	0.19545	0.22534
534.861	0.22602	0.22414
534.762	0.2627	0.25231
534.663	0.30514	0.27453
534.565	0.3153	0.27715
534.466	0.31418	0.28518
534.367	0.34051	0.28897
534.268	0.32037	0.28346
534.169	0.31193	0.30245
534.07	0.33251	0.32364
533.971	0.30474	0.35565
533.872	0.28852	0.33793
533.773	0.2632	0.30335
533.674	0.24509	0.33004
533.575	0.22257	0.30383
533.477	0.21841	0.29562
533.378	0.21646	0.28532
533.279	0.22021	0.2734
533.18	0.22724	0.25713
533.081	0.22075	0.2464
532.982	0.20246	0.25753
532.883	0.20491	0.26129
532.784	0.19959	0.28026
532.685	0.19748	0.25845
532.586	0.20338	0.26327
532.487	0.20746	0.26119
532.389	0.21266	0.26649
532.29	0.21311	0.27942
532.191	0.22339	0.25621
532.092	0.21314	0.2393
531.993	0.21497	0.25734
531.894	0.21256	0.2564
531.795	0.21697	0.25662
531.696	0.20964	0.25478
531.597	0.20596	0.24382
531.498	0.21288	0.25944
531.399	0.22624	0.22847
531.3	0.23515	0.25444
531.202	0.22717	0.26425
531.103	0.21945	0.26333
531.004	0.22298	0.27301
530.905	0.20581	0.26584
530.806	0.2103	0.25582
530.707	0.21965	0.26368
530.608	0.23918	0.28335
530.509	0.23928	0.27475
530.41	0.24958	0.2551
530.311	0.2536	0.25125
530.212	0.26779	0.2661
530.114	0.2792	0.28929
530.015	0.26142	0.27519
529.916	0.26812	0.29941
529.817	0.28616	0.31272
529.718	0.27504	0.30348
529.619	0.26706	0.29012
529.52	0.26304	0.30015
529.421	0.2673	0.2896
529.322	0.24731	0.29299
529.223	0.23307	0.29039
529.124	0.23221	0.30936
529.026	0.22884	0.32293
528.927	0.22883	0.32202
528.828	0.22259	0.28875
528.729	0.22195	0.26745
528.63	0.2124	0.26417
528.531	0.21813	0.24858
528.432	0.21981	0.24459
528.333	0.21545	0.24373
528.234	0.22023	0.25439
528.135	0.216	0.24098
528.036	0.22254	0.26518
527.938	0.23106	0.28262
527.839	0.22757	0.26244
527.74	0.21894	0.26843
527.641	0.2127	0.26151
527.542	0.21564	0.23949
527.443	0.23073	0.26542
527.344	0.26093	0.2745
527.245	0.25089	0.27348
527.146	0.25219	0.27497
527.047	0.24607	0.27766
526.948	0.24554	0.29013
526.85	0.24854	0.25602
526.751	0.25888	0.2596
526.652	0.25245	0.28156
526.553	0.24568	0.2635
526.454	0.2366	0.25557
526.355	0.23984	0.27078
526.256	0.24463	0.27938
526.157	0.25358	0.29512
526.058	0.26441	0.30989
525.959	0.26037	0.29819
525.86	0.2771	0.28473
525.762	0.25795	0.29582
525.663	0.24834	0.29303
525.564	0.24932	0.29041
525.465	0.2624	0.28065

## Sheet: Fig.1c
Fig.1b	4-CP- PD spectrum
Uncalibrated WL	Pump-only	Pump+control pulse (dt=0)
404.95	0.02608	0
404.9	0.06252	0.014
404.85	0.04268	0.02856
404.8	0.02326	0.03017
404.75	0.02486	0.03203
404.7	0.03203	0.02803
404.65	0.03169	0.01568
404.6	0.05074	0.02602
404.55	0.03332	0.03164
404.5	0.04621	0.01174
404.45	0.04168	0.01409
404.4	0.01728	0.01874
404.35	0.00237	0.0279
404.3	0.00637	0.01497
404.25	0	0.02333
404.2	0.000937856	0.01619
404.15	0.0171	0.01236
404.1	0.02388	0.026
404.05	0.00979	0.03033
404	0.04342	0.0423
403.95	0.05588	0.02703
403.9	0.04701	0.02042
403.85	0.04012	0.02866
403.8	0.03481	0.02324
403.75	0.04398	0.01645
403.7	0.03358	0.00964
403.65	0.04852	0.00837
403.6	0.02816	0.00915
403.55	0.03688	0.0246
403.5	0.03378	0.03443
403.45	0.0502	0.04132
403.4	0.06197	0.02679
403.35	0.04255	0.02066
403.3	0.02837	0.02062
403.25	0.01424	0.02362
403.2	0.0235	0.03737
403.15	0.02204	0.03494
403.1	0.03125	0.0428
403.05	0.0488	0.03294
403	0.01512	0.03407
402.95	0.01274	0.03065
402.9	0.02114	0.0147
402.85	0.02852	0.03743
402.8	0.05954	0.03788
402.75	0.04861	0.0355
402.7	0.06492	0.02824
402.65	0.05126	0.04301
402.6	0.02367	0.033
402.55	0.01969	0.02883
402.5	0.00104	0.02338
402.45	0.03675	0.04836
402.4	0.04236	0.04134
402.35	0.02762	0.04607
402.3	0.03259	0.04011
402.25	0.05684	0.04226
402.2	0.03801	0.0451
402.15	0.06895	0.0412
402.1	0.09061	0.02689
402.05	0.08005	0.02568
402	0.08433	0.03514
401.95	0.09253	0.03446
401.9	0.10641	0.04707
401.85	0.08323	0.0448
401.8	0.05201	0.04408
401.75	0.04965	0.04538
401.7	0.06761	0.05742
401.65	0.10343	0.07225
401.6	0.10894	0.07115
401.55	0.1126	0.07291
401.5	0.14137	0.07943
401.45	0.13361	0.06977
401.4	0.20897	0.07962
401.35	0.21179	0.0984
401.3	0.19502	0.13581
401.25	0.22545	0.14705
401.2	0.26069	0.18258
401.15	0.282	0.19924
401.1	0.33141	0.24732
401.05	0.44374	0.26587
401	0.4436	0.27232
400.95	0.46793	0.34467
400.9	0.49212	0.37645
400.85	0.4171	0.42045
400.8	0.42466	0.46123
400.75	0.34147	0.41641
400.7	0.3433	0.42258
400.65	0.31925	0.45004
400.6	0.30114	0.42524
400.55	0.27557	0.38281
400.5	0.26547	0.38558
400.45	0.27268	0.37338
400.4	0.25575	0.35644
400.35	0.26576	0.35997
400.3	0.25307	0.33073
400.25	0.28957	0.30138
400.2	0.25493	0.29043
400.15	0.27741	0.27821
400.1	0.28595	0.2742
400.05	0.27087	0.28063
400	0.26027	0.28201
399.95	0.28125	0.29238
399.9	0.23053	0.30822
399.85	0.24629	0.30125
399.8	0.25171	0.28044
399.75	0.26162	0.29308
399.7	0.22163	0.29021
399.65	0.22619	0.27945
399.6	0.23611	0.28733
399.55	0.24762	0.29892
399.5	0.27459	0.31293
399.45	0.25392	0.29374
399.4	0.25374	0.30724
399.35	0.25713	0.30362
399.3	0.26297	0.26852
399.25	0.25795	0.27027
399.2	0.21336	0.29133
399.15	0.18371	0.29004
399.1	0.22319	0.30215
399.05	0.2215	0.26788
399	0.19656	0.25215
398.95	0.21052	0.24292
398.9	0.20547	0.24255
398.85	0.26322	0.23505
398.8	0.22496	0.24718
398.75	0.22054	0.24487
398.7	0.20285	0.25806
398.65	0.22771	0.23852
398.6	0.20378	0.26562
398.55	0.1919	0.27847
398.5	0.1865	0.24988
398.45	0.19526	0.2456
398.4	0.21396	0.23946
398.35	0.17809	0.24728
398.3	0.18433	0.24606
398.25	0.18942	0.26452
398.2	0.18831	0.26383
398.15	0.21311	0.24394
398.1	0.24196	0.23122
398.05	0.19474	0.26228
398	0.20778	0.28412
397.95	0.23789	0.28415
397.9	0.23165	0.25684
397.85	0.21267	0.25151
397.8	0.20676	0.26032
397.75	0.20909	0.25518
397.7	0.20744	0.27716
397.65	0.25181	0.24915
397.6	0.25324	0.25032
397.55	0.28766	0.24994
397.5	0.32379	0.24901
397.45	0.29381	0.28209
397.4	0.27743	0.28658
397.35	0.29219	0.29999
397.3	0.30756	0.31682
397.25	0.26905	0.33457
397.2	0.24625	0.33092
397.15	0.29251	0.31657
397.1	0.23552	0.32724
397.05	0.23111	0.31161
397	0.21191	0.28947
396.95	0.18937	0.31297
396.9	0.17602	0.31254
396.85	0.17523	0.30026
396.8	0.22464	0.26372
396.75	0.23293	0.24679
396.7	0.1933	0.25015
396.65	0.18903	0.26245
396.6	0.22218	0.23642
396.55	0.22799	0.24232
396.5	0.19116	0.24767
396.45	0.19176	0.26313
396.4	0.18523	0.26183
396.35	0.19587	0.26883
396.3	0.21865	0.24986
396.25	0.22688	0.22556
396.2	0.2125	0.21792
396.15	0.23163	0.20806
396.1	0.19545	0.24932
396.05	0.21114	0.25208
396	0.24671	0.25989
395.95	0.25338	0.24631
395.9	0.23075	0.24582
395.85	0.1974	0.23421
395.8	0.19625	0.23535
395.75	0.19202	0.22678
395.7	0.23917	0.22348
395.65	0.23566	0.22216
395.6	0.23483	0.2286
395.55	0.27222	0.2521
395.5	0.27788	0.27001
395.45	0.24522	0.26584
395.4	0.24658	0.26205
395.35	0.24862	0.28535
395.3	0.21723	0.29871
395.25	0.25424	0.27065
395.2	0.24623	0.27666
395.15	0.24969	0.29164
395.1	0.27351	0.30831
395.05	0.27572	0.30582
395	0.28202	0.31105
394.95	0.33498	0.33022
394.9	0.3581	0.35978
394.85	0.40243	0.38298
394.8	0.40302	0.39555
394.75	0.44834	0.41158
394.7	0.55498	0.41967
394.65	0.68813	0.53988
394.6	0.78744	0.61644
394.55	0.80695	0.65914
394.5	0.88924	0.69478
394.45	0.99221	0.78959
394.4	1	0.87515
394.35	0.891	0.94874
394.3	0.87164	0.97021
394.25	0.78298	0.99523
394.2	0.68607	0.99706
394.15	0.61586	1
394.1	0.55113	0.95013
394.05	0.54991	0.81454
394	0.49444	0.82525
393.95	0.45557	0.76588
393.9	0.43735	0.64789
393.85	0.43564	0.56061
393.8	0.40238	0.56322
393.75	0.37205	0.53312
393.7	0.38417	0.51832
393.65	0.38584	0.46308
393.6	0.38741	0.48738
393.55	0.37357	0.46001
393.5	0.3414	0.44927
393.45	0.34825	0.42984
393.4	0.35767	0.43346
393.35	0.33494	0.43526
393.3	0.32177	0.45782
393.25	0.32695	0.40513
393.2	0.32281	0.40608
393.15	0.30265	0.44992
393.1	0.29013	0.40108
393.05	0.3038	0.43008
393	0.29808	0.38271
392.95	0.30417	0.39798
392.9	0.32814	0.41671
392.85	0.32318	0.4037
392.8	0.34905	0.42652
392.75	0.37271	0.43875
392.7	0.362	0.41136
392.65	0.3852	0.43963
392.6	0.38312	0.39137
392.55	0.35034	0.3639
392.5	0.38087	0.40108
392.45	0.3566	0.40113
392.4	0.36515	0.39487
392.35	0.35359	0.41262
392.3	0.31889	0.39934
392.25	0.30264	0.38166
392.2	0.30553	0.38332
392.15	0.35104	0.38037
392.1	0.36764	0.36326
392.05	0.37336	0.35146
392	0.33625	0.35935
391.95	0.35294	0.36466
391.9	0.34484	0.36436
391.85	0.34653	0.3783
391.8	0.33198	0.33589
391.75	0.32887	0.35472
391.7	0.35269	0.37648
391.65	0.34735	0.38715
391.6	0.38489	0.41819
391.55	0.37045	0.36951
391.5	0.37528	0.39363
391.45	0.35677	0.39664
391.4	0.38642	0.40922
391.35	0.381	0.41103
391.3	0.422	0.39497
391.25	0.39015	0.43643
391.2	0.38017	0.41553
391.15	0.34532	0.42408
391.1	0.36054	0.43978
391.05	0.40386	0.43527
391	0.32795	0.4204
390.95	0.34401	0.41319
390.9	0.38665	0.41002
390.85	0.37997	0.40104
390.8	0.3924	0.39379
390.75	0.38306	0.3735
390.7	0.38915	0.35712
390.65	0.37364	0.39497
390.6	0.34909	0.44777
390.55	0.38669	0.41599
390.5	0.4079	0.3998
390.45	0.42236	0.4369
390.4	0.42427	0.41081
390.35	0.41138	0.43493
390.3	0.41625	0.42856
390.25	0.44049	0.43407
390.2	0.41796	0.44923
390.15	0.45649	0.45273
390.1	0.55073	0.4803
390.05	0.55822	0.5034
390	0.52945	0.52972

## Sheet: Fig.2a
Fig.2a	Pump-control pulse delay scan
Delay position (mm)	PE intensity
144.575	2.333
144.65	2.481
144.725	2.525
144.8	2.558
144.875	2.505
144.95	2.453
145.025	2.567
145.1	2.556
145.175	2.48
145.25	2.448
145.325	2.49
145.4	2.558
145.475	2.663
145.55	2.643
145.625	2.57
145.7	2.497
145.775	2.474
145.85	2.479
145.925	2.376
146	2.542
146.075	3.165
146.15	3.55
146.225	4.168
146.3	5.015
146.375	5.487
146.45	5.633
146.525	5.535
146.6	5.344
146.675	4.648
146.75	3.785
146.825	3.185
146.9	2.904
146.975	2.646
147.05	2.657
147.125	2.567
147.2	2.659
147.275	2.633
147.35	2.595
147.425	2.571
147.5	2.581
147.575	2.547
147.65	2.434
147.725	2.445
147.8	2.382
147.875	2.426
147.95	2.482
148.025	2.435
148.1	2.434
148.175	2.496
148.25	2.399

## Sheet: Fig.2b
Fig.2b	Contour plot (2D data) of the PhO- PD spectra
Delay | Photon energy	18410.5	18413.8	18417.2	18420.5	18423.9	18427.2	18430.6	18434	18437.3	18440.7	18444	18447.4	18450.8	18454.1	18457.5	18460.9	18464.2	18467.6	18471	18474.4	18477.7	18481.1	18484.5	18487.9	18491.3	18494.6	18498	18501.4	18504.8	18508.2	18511.6	18515	18518.4	18521.8	18525.1	18528.5	18531.9	18535.3	18538.7	18542.1	18545.5	18548.9	18552.3	18555.7	18559.2	18562.6	18566	18569.4	18572.8
-1	0.02812	0.02587	0.00578	0	0.00144	0.02833	0.04529	0.05291	0.04425	0.03995	0.03912	0.0433	0.04017	0.05078	0.0419	0.03761	0.03206	0.04189	0.05377	0.04642	0.03612	0.0412	0.03757	0.02043	0.02332	0.02306	0.03177	0.02291	0.04199	0.04992	0.04968	0.04688	0.04521	0.05156	0.05643	0.06194	0.05569	0.07617	0.10356	0.1143	0.11911	0.11264	0.11729	0.12605	0.13296	0.14035	0.18474	0.25656	0.33312
-0.67	0.02242	0.00818	0.01786	0.02892	0	0.01392	0.02202	0.02506	0.03715	0.04556	0.04254	0.03657	0.0359	0.0297	0.03531	0.04573	0.0287	0.02881	0.01955	0.02112	0.02463	0.03244	0.03702	0.06069	0.054	0.05302	0.05145	0.03657	0.03158	0.0265	0.04266	0.03866	0.04383	0.04706	0.06124	0.07289	0.09129	0.08991	0.06255	0.05113	0.0665	0.06277	0.0971	0.12512	0.17372	0.18811	0.20133	0.22887	0.27369
-0.33	0	0.01297	0.01515	0.00553	0.01527	0.02782	0.01778	0.01988	0.03069	0.03333	0.01991	0.03808	0.03967	0.0363	0.01851	0.02428	0.05316	0.04306	0.0373	0.03451	0.03916	0.02104	0.02376	0.00532	0.01487	0.00977	0.018	0.02338	0.00305	0.02376	0.02195	0.02705	0.03019	0.01609	0.00718	0.03337	0.05186	0.09059	0.0785	0.10152	0.09599	0.09813	0.08939	0.11422	0.12867	0.13373	0.14906	0.19376	0.23257
0	0.03442	0.0256	0.01892	0.01972	0.02792	0.0309	0.01245	0	0.01406	0.01038	0.02567	0.04066	0.04203	0.04061	0.04485	0.0426	0.01908	0.00818	0.01978	0.03047	0.03656	0.02833	0.03546	0.04391	0.03111	0.02148	0.00407	0.01665	0.01951	0.01445	0.02478	0.0153	0.00365	0.03744	0.06344	0.06752	0.07675	0.06006	0.0838	0.08805	0.07405	0.08995	0.10122	0.09985	0.11342	0.13218	0.17775	0.18363	0.2321
0.33	0.01195	0	0.00852	0.02305	0.02476	0.03991	0.02293	0.03204	0.04323	0.04368	0.03274	0.03488	0.03146	0.01865	0.02933	0.03537	0.02143	0.04159	0.03643	0.0279	0.02548	0.02531	0.03735	0.03308	0.02927	0.05066	0.06328	0.05197	0.05348	0.05639	0.04776	0.03662	0.03907	0.04664	0.06682	0.07665	0.0913	0.09374	0.10729	0.09138	0.08914	0.10571	0.11052	0.11264	0.15199	0.18073	0.20469	0.22541	0.28426
0.67	0.02173	0.01833	0.00879	0.00981	0.00992	0.00279	0.03293	0.05314	0.05041	0.04192	0.03538	0.02501	0.01701	0.03106	0.01656	0.02807	0.02737	0.00344	0.00743	0	0.01238	0.01564	0.02342	0.03125	0.03098	0.04373	0.0409	0.02983	0.03072	0.03458	0.03402	0.04967	0.03369	0.05938	0.05775	0.07419	0.09582	0.1044	0.09617	0.11012	0.13617	0.13319	0.12255	0.13737	0.17403	0.18567	0.2187	0.25324	0.30357
1	0.03032	0.0188	0.00795	0.01619	0.02087	0.02558	0.01267	0.01725	0	0.01087	0.0055	0.00403	0.01561	0.00777	0.00886	0.02872	0.00471	0.00245	0.00129	0.01748	0.000185794	0.00521	0.02756	0.0317	0.02289	0.0367	0.04333	0.03308	0.04457	0.02921	0.02181	0.03371	0.04796	0.04013	0.04022	0.05224	0.04476	0.0661	0.06986	0.08416	0.10062	0.10682	0.10324	0.1131	0.13413	0.13065	0.16465	0.25107	0.30631
1.33	0.00796	0.0275	0.01535	0.01838	0.02721	0.01922	0	0.01691	0.02603	0.03517	0.02882	0.03774	0.02924	0.04	0.0304	0.02603	0.04464	0.05531	0.04413	0.03853	0.0298	0.03399	0.05475	0.04774	0.04487	0.04386	0.05148	0.04454	0.03807	0.04985	0.06938	0.06579	0.08513	0.07166	0.08417	0.10394	0.11237	0.11173	0.1259	0.1087	0.1383	0.16743	0.16524	0.20196	0.21468	0.21516	0.22136	0.25212	0.32625
1.67	0.01487	0.0055	0	0.00435	0.01347	0.01242	0.02457	0.0345	0.03038	0.03548	0.04435	0.0491	0.03511	0.04142	0.03163	0.01312	0.01465	0.0397	0.03498	0.02802	0.01977	0.03944	0.03997	0.02845	0.03433	0.04993	0.04118	0.05065	0.03633	0.04971	0.06436	0.06513	0.05202	0.0626	0.06885	0.07805	0.0845	0.10094	0.12794	0.11299	0.09142	0.10779	0.13192	0.12332	0.13385	0.1645	0.169	0.23571	0.31806
2	0.00357	0	0.01499	0.00922	0.00248	0.00717	0.01582	0.01449	0.02802	0.04444	0.0635	0.0259	0.0249	0.03098	0.03112	0.0073	0.03814	0.03022	0.00432	0.03352	0.03092	0.03878	0.02528	0.018	0.01884	0.02515	0.01532	0.03506	0.03498	0.0347	0.05301	0.04964	0.07164	0.05124	0.07254	0.06382	0.08752	0.09641	0.1168	0.11279	0.10574	0.12286	0.12279	0.13626	0.14482	0.16129	0.18486	0.22569	0.28322
2.33	0.01099	0.00718	0.02334	0.01749	0.00851	0.02407	0.02808	0.02149	0.03519	0.03398	0.03074	0.04804	0.0193	0	0.01319	0.02802	0.02002	0.04182	0.02947	0.03233	0.03186	0.04175	0.01733	0.03232	0.03038	0.0691	0.07537	0.07801	0.06978	0.0627	0.06794	0.07108	0.07262	0.08461	0.07286	0.06267	0.05515	0.0614	0.07036	0.09102	0.10581	0.11218	0.15587	0.15075	0.16591	0.17426	0.20103	0.21548	0.21675
2.67	0.0495	0.01201	0.02208	0.03691	0	0.02892	0.01631	0.02701	0.04227	0.05516	0.07159	0.05819	0.04434	0.04259	0.01914	0.02859	0.03102	0.05195	0.06629	0.05741	0.06168	0.04571	0.03703	0.04816	0.0615	0.02616	0.01811	0.03045	0.05313	0.0818	0.07061	0.04228	0.06867	0.06533	0.05885	0.07936	0.06528	0.07427	0.10121	0.12454	0.12744	0.13673	0.14263	0.14941	0.15939	0.16282	0.22071	0.25378	0.31014
Fig.2b	Delay dependent PD spectra
Uncalibrated WL	Pump only	-3 ps	-2 ps	-1 ps	0 ps	1 ps	2 ps	3 ps
539.9	0	0.02485	0.04582	0.005	0.00115	0.0386	0	0.02191
539.8	0.00167	0.01302	0.03083	0.00706	0.01045	0.03385	0.01957	0.00965
539.7	0.00331	0.01561	0.02578	0.01706	0.01369	0.03399	0.02744	0.00328
539.6	0.00533	0.01693	0.0209	0.02241	0.0095	0.03188	0.02361	0
539.5	0.01229	0.0254	0.02482	0.01172	0.00916	0.04143	0.02549	0.00169
539.4	0.02324	0.02686	0.01873	0.01545	0.00604	0.04325	0.02904	0.00832
539.3	0.02842	0.02907	0.01526	0.0333	0	0.04615	0.02318	0.01551
539.2	0.02683	0.03349	0.00447	0.03628	0.000338027	0.03149	0.02166	0.01122
539.1	0.02207	0.02774	0	0.01764	0.00723	0.01319	0.0209	0.00302
539	0.01631	0.0181	0.01005	0.00177	0.01419	0	0.02436	0.00479
538.9	0.01518	0	0.02751	0.01793	0.02074	0.00443	0.0376	0.01751
538.8	0.00982	0.00321	0.03798	0	0.02133	0.02292	0.0458	0.02921
538.7	0.00876	0.0115	0.03595	0.06833	0.02396	0.03521	0.0519	0.0251
538.6	0.00154	0.02977	0.02743	0.05088	0.0246	0.04632	0.04272	0.02981
538.5	0.00401	0.02643	0.02719	0.04183	0.0293	0.05215	0.02948	0.02878
538.4	0.00596	0.02022	0.02272	0.05902	0.03824	0.06309	0.0229	0.03227
538.3	0.01004	0.0178	0.02266	0.07837	0.03636	0.05373	0.02421	0.02501
538.2	0.006	0.02488	0.01679	0.04285	0.03589	0.04964	0.0263	0.02309
538.1	0.00458	0.03742	0.02339	0.04292	0.03206	0.04541	0.03167	0.02265
538	0.00601	0.02897	0.04386	0.07158	0.03871	0.04993	0.02865	0.02766
537.9	0.00952	0.03282	0.06283	0.04381	0.04011	0.03912	0.02776	0.03036
537.8	0.01085	0.03895	0.06251	0.0391	0.04025	0.02828	0.01541	0.0342
537.7	0.0085	0.0658	0.05845	0.05144	0.03761	0.03393	0.01114	0.03347
537.6	0.00961	0.07078	0.05928	0.06207	0.03669	0.03823	0.01661	0.04425
537.5	0.00707	0.07773	0.0723	0.04186	0.03952	0.04286	0.03253	0.06077
537.4	0.00422	0.06458	0.07088	0.04324	0.04102	0.03977	0.05118	0.06926
537.3	0.00349	0.04437	0.06521	0.00186	0.04119	0.05043	0.04791	0.05726
537.2	0.01327	0.026	0.06266	0.02133	0.04037	0.05036	0.04757	0.04869
537.1	0.01985	0.01544	0.06472	0.02898	0.04509	0.04752	0.05729	0.03878
537	0.02377	0.038	0.06691	0.02961	0.0535	0.04866	0.06955	0.04297
536.9	0.02997	0.06722	0.0632	0.03525	0.06122	0.06309	0.07155	0.02753
536.8	0.03721	0.09655	0.0672	0.05131	0.0662	0.07031	0.06594	0.02551
536.7	0.04017	0.10562	0.07038	0.08484	0.06503	0.06357	0.0775	0.01937
536.6	0.03768	0.10204	0.06873	0.079	0.06164	0.05366	0.0965	0.02527
536.5	0.04924	0.09618	0.06109	0.0635	0.05745	0.05864	0.09988	0.0334
536.4	0.05758	0.09269	0.06318	0.05385	0.06228	0.06833	0.10548	0.05082
536.3	0.07142	0.09301	0.08135	0.05904	0.08255	0.08909	0.10514	0.07585
536.2	0.07784	0.1114	0.10042	0.10703	0.10767	0.10793	0.11754	0.09685
536.1	0.09031	0.12638	0.10755	0.14837	0.13295	0.12681	0.11025	0.10462
536	0.09989	0.12322	0.10761	0.13497	0.1484	0.14418	0.10508	0.10158
535.9	0.10813	0.14373	0.10545	0.13395	0.16026	0.15237	0.10109	0.09223
535.8	0.12433	0.17191	0.11081	0.17543	0.17131	0.17467	0.11205	0.10117
535.7	0.14042	0.1997	0.1157	0.19265	0.1795	0.21102	0.13377	0.12266
535.6	0.16643	0.19222	0.13763	0.206	0.18568	0.25198	0.15887	0.15645
535.5	0.18249	0.18453	0.16896	0.20518	0.18681	0.27369	0.19382	0.18134
535.4	0.20338	0.19253	0.21755	0.23993	0.19762	0.26318	0.23004	0.20731
535.3	0.23099	0.20837	0.25465	0.28999	0.2146	0.26993	0.27176	0.24206
535.2	0.28516	0.25498	0.28212	0.33091	0.24025	0.2998	0.31427	0.28958
535.1	0.35761	0.3251	0.30743	0.32924	0.28038	0.35751	0.36275	0.34876
535	0.44327	0.39957	0.36063	0.36786	0.33048	0.42465	0.4284	0.42482
534.9	0.54001	0.46266	0.44903	0.46001	0.39045	0.51755	0.50838	0.51374
534.8	0.65299	0.55987	0.55057	0.51354	0.45944	0.61185	0.62388	0.61181
534.7	0.77115	0.69087	0.6461	0.60724	0.54293	0.69419	0.74168	0.70715
534.6	0.88456	0.83054	0.76928	0.73166	0.63065	0.77005	0.86199	0.81095
534.5	0.96586	0.94342	0.89464	0.82065	0.7264	0.84769	0.95294	0.90279
534.4	1	1	0.98769	0.85622	0.80783	0.90332	0.99413	0.97105
534.3	0.99286	0.98365	1	0.93994	0.89367	0.95267	1	1
534.2	0.94012	0.91267	0.96105	0.98062	0.95293	0.97734	0.95356	0.96838
534.1	0.86841	0.80586	0.87274	1	0.99498	1	0.91642	0.90087
534	0.77263	0.71911	0.76251	0.96303	1	0.98053	0.86297	0.77918
533.9	0.65579	0.62407	0.62516	0.84107	0.96985	0.9301	0.79734	0.65436
533.8	0.53579	0.53588	0.5119	0.75206	0.90728	0.86108	0.70506	0.52598
533.7	0.41874	0.42876	0.4159	0.65473	0.81676	0.79901	0.58674	0.43263
533.6	0.32514	0.32077	0.33733	0.58041	0.70599	0.74714	0.48632	0.35214
533.5	0.24584	0.22966	0.2771	0.46662	0.6113	0.69792	0.39918	0.27032
533.4	0.1767	0.16085	0.24674	0.35455	0.5412	0.622	0.34294	0.20382
533.3	0.13016	0.12313	0.23016	0.30293	0.48462	0.54674	0.29464	0.15939
533.2	0.09558	0.09489	0.21029	0.2976	0.4279	0.46929	0.25618	0.13203
533.1	0.07544	0.07635	0.16767	0.23031	0.37028	0.4196	0.21561	0.08898
533	0.06126	0.06164	0.13727	0.20347	0.33221	0.37217	0.17926	0.0564
532.9	0.0583	0.06576	0.12189	0.20051	0.30141	0.34181	0.1518	0.03003
532.8	0.05349	0.05813	0.12042	0.1817	0.2876	0.31286	0.13581	0.02675
532.7	0.04719	0.05249	0.11629	0.17226	0.27521	0.28729	0.11826	0.02482
532.6	0.0375	0.04626	0.0996	0.14221	0.26913	0.26489	0.10525	0.02697
532.5	0.03391	0.06047	0.079	0.11371	0.23901	0.23645	0.09505	0.03333
532.4	0.0297	0.06675	0.06456	0.14844	0.20989	0.20471	0.10101	0.03819
532.3	0.02459	0.05401	0.05422	0.10481	0.18103	0.18651	0.10546	0.04111
532.2	0.02403	0.0372	0.05526	0.10391	0.16953	0.17639	0.11123	0.04376
532.1	0.03537	0.02782	0.06197	0.11014	0.16563	0.18021	0.11146	0.05741
532	0.04702	0.04254	0.08043	0.11567	0.16631	0.17736	0.11697	0.06987
531.9	0.06258	0.06136	0.09802	0.12696	0.16826	0.1648	0.12439	0.07176
531.8	0.07211	0.06886	0.10988	0.12285	0.17541	0.15623	0.12969	0.07284
531.7	0.0972	0.07425	0.13024	0.12315	0.17892	0.15617	0.12704	0.09178
531.6	0.12107	0.08922	0.14256	0.14158	0.18473	0.1665	0.13742	0.11974
531.5	0.15468	0.12652	0.16324	0.16782	0.19637	0.18588	0.16168	0.14004
531.4	0.18239	0.16734	0.17476	0.19996	0.21556	0.21182	0.18472	0.15744
531.3	0.20779	0.19845	0.18383	0.19148	0.23783	0.23959	0.20933	0.17504
531.2	0.23631	0.22173	0.19789	0.22258	0.25829	0.2489	0.22336	0.197
531.1	0.24658	0.23834	0.21352	0.23318	0.27567	0.24633	0.22364	0.20517
531	0.25341	0.25229	0.23051	0.27732	0.28751	0.24505	0.21984	0.20818
530.9	0.23788	0.24971	0.22317	0.31163	0.2873	0.25182	0.20438	0.20432
530.8	0.23178	0.2384	0.20868	0.288	0.27819	0.25044	0.21083	0.20627
530.7	0.21626	0.22944	0.18224	0.28059	0.28379	0.24487	0.20224	0.19551
530.6	0.20685	0.21567	0.16109	0.23906	0.27945	0.23439	0.20371	0.17961
530.5	0.18283	0.21051	0.14336	0.20561	0.26886	0.24296	0.18995	0.16232
530.4	0.16669	0.18369	0.13896	0.17447	0.24559	0.24754	0.19477	0.15937
530.3	0.15256	0.16532	0.13841	0.20259	0.22416	0.24295	0.19903	0.17342
530.2	0.14313	0.1521	0.14843	0.19997	0.21848	0.23904	0.20161	0.18476
530.1	0.13547	0.15592	0.1485	0.17961	0.21271	0.23431	0.17732	0.19158
530	0.12958	0.16277	0.13731	0.19384	0.21415	0.23924	0.14177	0.18178
[truncated: 51 more columns]

## Sheet: Fig.3a
Fig.3a	Power dependent PD spectra of PhO-
Pump energy	Pump only	99.1 GW/cm2	84.2 GW/cm2	67.0 GW/cm2	50.6 GW/cm2	30.2 GW/cm2	15.0 GW/cm2
18410.5	0	0.02896	0.00371	0	0.01584	0.00916	0.00839
18413.8	0.01132	0.01796	0	0.00864	0.02042	0.02111	0.0162
18417.2	0.02264	0.01558	0.02108	0.0257	0.01038	0	0.0106
18420.5	0.02806	0.0341	0.0257	0.02337	0.01309	0.00165	0.03182
18423.9	0.02914	0.01076	0.02637	0.03111	0.01138	0.02023	0.00972
18427.2	0.03406	0.02538	0.04257	0.02864	0	0.02272	0.01489
18430.6	0.03587	0.01872	0.04132	0.01522	0.01163	0.03032	0.01183
18434	0.02767	0.03399	0.03547	0.01797	0.00291	0.04267	0.01846
18437.3	0.03938	0.05512	0.03776	0.01034	0.00505	0.01277	0.01488
18440.7	0.03257	0.07194	0.01837	0.01616	0.02838	0.02905	0.00733
18444	0.0316	0.03853	0.00807	0.02832	0.00967	0.02612	0.01278
18447.4	0.04205	0.01793	0.03811	0.01186	0.01346	0.00878	0.0273
18450.8	0.0528	0.01654	0.0332	0.02118	0.01528	0.00894	0.03557
18454.1	0.03441	0.01366	0.03586	0.02308	0.01883	0.04621	0.02223
18457.5	0.02234	0.01321	0.04354	0.01451	0.02874	0.02975	0.02149
18460.9	0.02092	0	0.03549	0.0233	0.0122	0.02871	0.03239
18464.2	0.00656	0.01442	0.03954	0.03584	0.01665	0.02317	0.02261
18467.6	0.01114	0.03084	0.05092	0.01923	0.02246	0.01926	0.01404
18471	0.01244	0.04561	0.03823	0.01476	0.03307	0.03228	0.00741
18474.4	0.02502	0.03183	0.03427	0.01714	0.04044	0.02616	0.00805
18477.7	0.01833	0.02541	0.05089	0.03695	0.01826	0.02698	0.00392
18481.1	0.02904	0.03183	0.04665	0.02894	0.02324	0.01885	0.01267
18484.5	0.031	0.04736	0.05296	0.03864	0.02903	0.03442	0
18487.9	0.02918	0.06895	0.05119	0.03394	0.04044	0.04215	0.02115
18491.3	0.03765	0.07841	0.04325	0.01532	0.05557	0.0105	0.02366
18494.6	0.04391	0.0616	0.05794	0.02752	0.03001	0.03967	0.02767
18498	0.04603	0.04757	0.06785	0.04467	0.04081	0.05691	0.03136
18501.4	0.0509	0.04151	0.06071	0.04882	0.03085	0.0564	0.02864
18504.8	0.0489	0.02482	0.05231	0.04609	0.04217	0.05698	0.01627
18508.2	0.04046	0.04845	0.06213	0.03753	0.04197	0.05662	0.02884
18511.6	0.05395	0.05916	0.05489	0.03873	0.0502	0.07114	0.0144
18515	0.05417	0.09632	0.05363	0.04312	0.03106	0.0633	0.02649
18518.4	0.06317	0.08116	0.05146	0.0476	0.05199	0.04725	0.03789
18521.8	0.0799	0.06676	0.05759	0.05735	0.06036	0.05997	0.05575
18525.1	0.09579	0.06942	0.06465	0.05531	0.08067	0.05937	0.06476
18528.5	0.09367	0.06973	0.08034	0.03418	0.06965	0.07357	0.06261
18531.9	0.1163	0.09289	0.10728	0.04241	0.08231	0.09358	0.06613
18535.3	0.13593	0.09715	0.08916	0.07434	0.07728	0.11845	0.08677
18538.7	0.14402	0.10625	0.10369	0.09447	0.07826	0.11032	0.09487
18542.1	0.11805	0.10477	0.13401	0.07998	0.09073	0.11297	0.09822
18545.5	0.13567	0.10636	0.15208	0.1	0.12099	0.11636	0.10788
18548.9	0.14961	0.14223	0.1575	0.13392	0.11917	0.13013	0.12882
18552.3	0.18776	0.15299	0.17969	0.12121	0.11763	0.16128	0.13256
18555.7	0.19599	0.17347	0.19001	0.13253	0.14455	0.18377	0.16934
18559.2	0.20041	0.20567	0.19279	0.17218	0.17085	0.19311	0.18621
18562.6	0.22377	0.22397	0.21717	0.17745	0.17119	0.23799	0.21429
18566	0.26224	0.21981	0.25586	0.21378	0.18205	0.24125	0.18766
18569.4	0.31071	0.27932	0.29948	0.25664	0.22958	0.2507	0.24862
18572.8	0.36267	0.32728	0.31605	0.29026	0.28112	0.29544	0.29449
18576.2	0.44779	0.35544	0.3622	0.35044	0.32525	0.37439	0.35361
18579.6	0.53176	0.40768	0.42143	0.41774	0.39606	0.4571	0.43495
18583	0.62796	0.48423	0.49983	0.48355	0.48138	0.52211	0.52147
18586.4	0.75708	0.54603	0.60092	0.55495	0.5638	0.61063	0.59244
18589.9	0.85741	0.61998	0.67821	0.65406	0.68898	0.73849	0.75039
18593.3	0.93932	0.74396	0.74843	0.7685	0.80391	0.83979	0.86979
18596.7	0.99016	0.83982	0.79889	0.8454	0.93778	0.94718	0.95857
18600.1	1	0.92102	0.89642	0.93131	0.99957	0.99541	1
18603.5	0.93266	0.92539	0.98932	0.99109	0.99514	1	0.9796
18607	0.85359	0.96247	0.99595	1	1	0.97964	0.93095
18610.4	0.75063	0.99706	1	0.94235	0.94573	0.95	0.83448
18613.8	0.66395	1	0.99682	0.87442	0.86638	0.89959	0.68137
18617.3	0.52915	0.89424	0.87442	0.79647	0.79273	0.75259	0.56116
18620.7	0.40178	0.85306	0.77416	0.7443	0.70071	0.65873	0.46809
18624.1	0.31344	0.78283	0.68506	0.66529	0.58609	0.53914	0.36829
18627.5	0.23008	0.67738	0.62914	0.52951	0.51053	0.4187	0.27427
18631	0.16286	0.58824	0.50745	0.44177	0.42924	0.34866	0.22354
18634.4	0.114	0.5301	0.43629	0.40103	0.37058	0.2862	0.17263
18637.8	0.09932	0.51429	0.39102	0.32854	0.31872	0.24078	0.13655
18641.3	0.07864	0.48466	0.36465	0.29959	0.29007	0.20994	0.09701
18644.7	0.07798	0.38936	0.31859	0.2558	0.24458	0.18088	0.0851
18648.2	0.05913	0.3646	0.28089	0.2502	0.21336	0.15266	0.06631
18651.6	0.04572	0.32415	0.27735	0.22598	0.16576	0.15077	0.07488
18655	0.06454	0.31477	0.25582	0.18415	0.15672	0.13735	0.06589
18658.5	0.06182	0.28835	0.21929	0.18997	0.15792	0.12362	0.05428
18661.9	0.05739	0.26867	0.19449	0.1775	0.12841	0.1226	0.08142
18665.4	0.06377	0.22328	0.18112	0.19502	0.14245	0.10273	0.06213
18668.8	0.06096	0.19509	0.20131	0.15908	0.14542	0.09834	0.05819
18672.3	0.06916	0.18814	0.18979	0.1494	0.12787	0.09508	0.06195
18675.7	0.06015	0.2097	0.17551	0.14644	0.12285	0.10606	0.04674
18679.2	0.06373	0.21122	0.19843	0.1246	0.12172	0.08855	0.05038
18682.6	0.07365	0.20509	0.18315	0.12402	0.11105	0.07425	0.05327
18686.1	0.09375	0.1697	0.19695	0.13217	0.09822	0.08438	0.07017
18689.5	0.12466	0.17831	0.18692	0.12349	0.12767	0.11164	0.0808
18693	0.14062	0.19828	0.16904	0.12217	0.12467	0.11562	0.09775
18696.4	0.16233	0.19157	0.18165	0.16403	0.13739	0.11058	0.10323
18699.9	0.20467	0.20886	0.18618	0.15966	0.13422	0.14246	0.15521
18703.4	0.21696	0.22464	0.22379	0.16215	0.13386	0.16776	0.16918
18706.8	0.22965	0.27448	0.25683	0.18422	0.16901	0.19197	0.18435
18710.3	0.23877	0.28086	0.27889	0.19885	0.1978	0.21303	0.21448
18713.7	0.25932	0.27318	0.28865	0.21677	0.22087	0.23591	0.21199
18717.2	0.26418	0.30756	0.29784	0.20708	0.22137	0.25614	0.23482
18720.7	0.22958	0.31317	0.31616	0.24023	0.21862	0.24739	0.20348
18724.1	0.22794	0.29103	0.3116	0.21662	0.2382	0.23761	0.20212
18727.6	0.19712	0.28589	0.28847	0.22137	0.2515	0.22618	0.20232
18731.1	0.19677	0.28378	0.28173	0.21037	0.20913	0.22834	0.16508
18734.5	0.18453	0.27955	0.25928	0.18925	0.17914	0.19251	0.1415
18738	0.15533	0.27367	0.25767	0.19217	0.198	0.1694	0.15773
18741.5	0.12987	0.26575	0.2523	0.17732	0.20893	0.15147	0.17247
18745	0.14189	0.23263	0.22104	0.19166	0.19482	0.15955	0.15951
18748.4	0.14652	0.24765	0.24927	0.18298	0.16449	0.16582	0.14705

## Sheet: Supplementary Fig.1
Supple Fig.1	4-CP- Delay dependent PD spectra
Uncalibrated WL	Pump only	-3 ps	-2 ps	-1 ps	0 ps	1 ps	2 ps	3 ps
404.9	0.00751	0.01267	0.00916	0	0.00724	0.00233	0.01143	0.01003
404.8	0.00418	0.01429	0.01196	0.00309	0.01364	0.01092	0.01072	0.00618
404.7	0.00616	0.01566	0.01199	0.00766	0.01588	0.01614	0.00447	0.00234
404.6	0.01136	0.01866	0.00845	0.01431	0.01189	0.0154	0.00388	0.00336
404.5	0.01116	0.02153	0.00312	0.01182	0.01042	0.01468	0	0.00493
404.4	0.00594	0.01999	0	0.00641	0.00642	0.01586	0.0034	0.00818
404.3	0	0.0115	0.00209	0.0017	0.00411	0.01646	0.01132	0.00505
404.2	0.00084707	0.00322	0.00472	0.00287	0	0.01806	0.01748	0.0071
404.1	0.00458	0.000330133	0.00848	0.000444851	0.01275	0.02	0.02239	0.00672
404	0.00739	0	0.01082	2.13651e-05	0.0256	0.02627	0.01283	0.01438
403.9	0.01114	0.00396	0.01486	0.00143	0.04009	0.0242	0.00579	0.02208
403.8	0.01358	0.00909	0.01536	0.0093	0.03408	0.02056	0.000884874	0.03076
403.7	0.01312	0.01066	0.01305	0.01144	0.03211	0.01149	0.00986	0.01755
403.6	0.01111	0.00933	0.01221	0.01067	0.02364	0.00818	0.01369	0.01023
403.5	0.00891	0.00994	0.01349	0.00418	0.01972	0	0.02697	0
403.4	0.01145	0.01343	0.0181	0.0074	0.01454	0.000113314	0.02921	0.013
403.3	0.01157	0.01661	0.01824	0.01282	0.01984	0.00134	0.03646	0.01461
403.2	0.01411	0.01208	0.01566	0.02228	0.02129	0.0086	0.03142	0.01801
403.1	0.01288	0.01427	0.01104	0.02431	0.0203	0.01264	0.03629	0.02164
403	0.01485	0.01809	0.00922	0.0214	0.01453	0.02257	0.03549	0.01865
402.9	0.01651	0.02421	0.01254	0.02035	0.01603	0.03128	0.03705	0.03243
402.8	0.02102	0.02741	0.01798	0.02164	0.02023	0.04312	0.02587	0.04363
402.7	0.02331	0.02776	0.02059	0.02442	0.02617	0.04599	0.02003	0.04854
402.6	0.02304	0.03178	0.02455	0.02715	0.03229	0.04991	0.01149	0.03281
402.5	0.03162	0.03191	0.02889	0.02662	0.04051	0.05364	0.0148	0.01338
402.4	0.03921	0.03677	0.03421	0.02881	0.04941	0.05857	0.0231	0.01031
402.3	0.05326	0.034	0.03736	0.03565	0.05118	0.0718	0.04272	0.02606
402.2	0.06118	0.03863	0.04779	0.03907	0.05227	0.07228	0.05568	0.05091
402.1	0.07267	0.0434	0.05635	0.03887	0.05179	0.08219	0.06588	0.07788
402	0.08202	0.05418	0.06661	0.03873	0.0587	0.07747	0.07872	0.09282
401.9	0.09616	0.06538	0.07073	0.04655	0.06837	0.07897	0.09105	0.1049
401.8	0.11302	0.07203	0.07965	0.05462	0.0829	0.07213	0.09598	0.10562
401.7	0.13496	0.07663	0.08867	0.06185	0.10445	0.08635	0.10088	0.11159
401.6	0.1591	0.08322	0.10384	0.06479	0.12497	0.10769	0.13292	0.11286
401.5	0.19656	0.10386	0.12179	0.08047	0.1431	0.13723	0.17489	0.13619
401.4	0.2508	0.13414	0.14926	0.10474	0.15856	0.1662	0.22028	0.16622
401.3	0.33189	0.18447	0.18023	0.13454	0.18607	0.21191	0.2604	0.21326
401.2	0.41014	0.23671	0.22942	0.15914	0.21879	0.26233	0.32524	0.28452
401.1	0.48113	0.29419	0.2896	0.17988	0.25647	0.30937	0.40244	0.38196
401	0.52082	0.34631	0.35721	0.20999	0.30118	0.34422	0.4584	0.46987
400.9	0.53925	0.38788	0.40722	0.23972	0.35156	0.38865	0.50067	0.52353
400.8	0.52157	0.41415	0.43438	0.2756	0.4049	0.42192	0.52051	0.54142
400.7	0.48054	0.40328	0.43762	0.3029	0.43373	0.45495	0.53139	0.53039
400.6	0.43735	0.38098	0.43654	0.33522	0.44992	0.4843	0.51852	0.50835
400.5	0.40823	0.36558	0.41579	0.35175	0.44832	0.5193	0.48008	0.47465
400.4	0.40165	0.36519	0.3984	0.3686	0.45791	0.53711	0.43669	0.46825
400.3	0.39336	0.36256	0.36845	0.37957	0.46316	0.53107	0.4133	0.4417
400.2	0.38226	0.35645	0.36288	0.38925	0.47681	0.50927	0.41164	0.42078
400.1	0.36493	0.34052	0.35222	0.39937	0.48507	0.49414	0.41337	0.38395
400	0.35596	0.32802	0.35075	0.40606	0.49113	0.48832	0.38765	0.37713
399.9	0.35875	0.31819	0.34575	0.42731	0.49597	0.48391	0.37157	0.37851
399.8	0.35864	0.3144	0.34945	0.45254	0.49364	0.47715	0.373	0.38652
399.7	0.36099	0.31768	0.35211	0.47127	0.5093	0.4719	0.3949	0.38551
399.6	0.35561	0.30687	0.35718	0.47393	0.51346	0.47616	0.38874	0.38552
399.5	0.34992	0.30068	0.35893	0.47186	0.51764	0.4874	0.38624	0.38663
399.4	0.3312	0.29624	0.36074	0.483	0.517	0.47642	0.38147	0.39859
399.3	0.31447	0.3093	0.34975	0.4988	0.52194	0.478	0.37942	0.39084
399.2	0.30223	0.31811	0.3378	0.49358	0.52513	0.46929	0.35741	0.38028
399.1	0.30348	0.31934	0.32618	0.47435	0.51431	0.47383	0.33326	0.35815
399	0.29831	0.30805	0.32549	0.4464	0.49911	0.46416	0.32999	0.34535
398.9	0.28754	0.3013	0.32833	0.43956	0.47506	0.47394	0.33511	0.33001
398.8	0.27605	0.29322	0.32548	0.42752	0.45155	0.48155	0.33701	0.33793
398.7	0.27004	0.28775	0.31638	0.41984	0.43433	0.48559	0.33066	0.35753
398.6	0.27551	0.28038	0.30706	0.41689	0.4278	0.47163	0.32481	0.36578
398.5	0.28763	0.27703	0.3034	0.4215	0.43332	0.44923	0.31943	0.36171
398.4	0.29211	0.27703	0.30551	0.43137	0.43752	0.43131	0.31981	0.34781
398.3	0.28768	0.27386	0.29634	0.42801	0.45043	0.42537	0.32045	0.34675
398.2	0.28143	0.27437	0.29636	0.42452	0.44857	0.43449	0.33183	0.32756
398.1	0.28233	0.27006	0.28822	0.41907	0.45136	0.44528	0.3458	0.30884
398	0.28858	0.27532	0.28792	0.40805	0.44683	0.44702	0.35982	0.2935
397.9	0.29484	0.27191	0.2856	0.40406	0.44928	0.44704	0.36708	0.29263
397.8	0.30083	0.26684	0.29233	0.40554	0.44433	0.44185	0.37654	0.30679
397.7	0.31626	0.2613	0.30886	0.41623	0.44191	0.4461	0.38139	0.33471
397.6	0.32855	0.27241	0.32154	0.42479	0.44364	0.4485	0.38672	0.36336
397.5	0.34783	0.29452	0.33073	0.43112	0.45456	0.45387	0.38773	0.37758
397.4	0.35358	0.3076	0.34145	0.43893	0.46623	0.43692	0.39943	0.37953
397.3	0.35583	0.31012	0.35114	0.4392	0.46948	0.43001	0.41248	0.36981
397.2	0.34388	0.30661	0.36356	0.42768	0.47306	0.41607	0.41444	0.35788
397.1	0.32627	0.31498	0.35051	0.41673	0.46187	0.42582	0.39885	0.35325
397	0.29767	0.30605	0.33049	0.40875	0.45185	0.4172	0.37244	0.3429
396.9	0.28216	0.29047	0.30681	0.39322	0.4299	0.4219	0.36157	0.33697
396.8	0.27286	0.2642	0.29509	0.39047	0.40602	0.42173	0.35688	0.32595
396.7	0.27021	0.26293	0.28811	0.38449	0.38509	0.42691	0.34316	0.33243
396.6	0.26157	0.25963	0.2805	0.39984	0.3855	0.41112	0.32403	0.34036
396.5	0.25103	0.26405	0.27222	0.39564	0.40017	0.40065	0.31482	0.34
396.4	0.24199	0.25755	0.26788	0.39944	0.4122	0.39644	0.31307	0.3377
396.3	0.23977	0.25662	0.26295	0.39956	0.40872	0.41144	0.31413	0.32552
396.2	0.2461	0.24688	0.26192	0.3995	0.40667	0.42633	0.31372	0.31474
396.1	0.25835	0.23216	0.26094	0.3955	0.40609	0.43074	0.32725	0.3137
396	0.27488	0.21846	0.26346	0.38581	0.40769	0.42337	0.33653	0.32845
395.9	0.28417	0.21976	0.27089	0.3652	0.41116	0.40931	0.34993	0.3359
395.8	0.29706	0.2307	0.28003	0.34942	0.41472	0.41151	0.35854	0.33227
395.7	0.30368	0.2538	0.29606	0.33327	0.42306	0.41666	0.36256	0.32752
395.6	0.319	0.26984	0.31088	0.33846	0.43434	0.41788	0.36046	0.33768
395.5	0.33188	0.27951	0.32155	0.35048	0.44157	0.42764	0.36757	0.35781
395.4	0.34867	0.2856	0.32067	0.37154	0.44761	0.44016	0.38204	0.38547
395.3	0.37468	0.29492	0.3248	0.39472	0.45441	0.46008	0.39876	0.41021
395.2	0.41409	0.31942	0.337	0.41046	0.46937	0.46964	0.41609	0.44503
395.1	0.46606	0.35951	0.37056	0.43508	0.49432	0.50039	0.43532	0.46563
395	0.52555	0.39523	0.42186	0.47217	0.51891	0.54302	0.47196	0.49911
394.9	0.60806	0.43899	0.49218	0.52359	0.56743	0.58442	0.52606	0.55202
394.8	0.7139	0.50881	0.56529	0.58298	0.63289	0.63044	0.60481	0.62218
394.7	0.82543	0.63965	0.6474	0.63207	0.72367	0.68069	0.70707	0.7225
394.6	0.9154	0.78759	0.746	0.68687	0.804	0.76171	0.82932	0.81444
394.5	0.97555	0.92494	0.84197	0.73689	0.89394	0.83647	0.9423	0.9283
394.4	1	0.97707	0.91651	0.79217	0.95317	0.90866	1	0.98956
394.3	0.98803	1	0.98055	0.82923	1	0.95695	0.99403	1
394.2	0.91656	0.95169	1	0.86867	0.99188	0.99003	0.95104	0.94479
394.1	0.82366	0.88021	0.95846	0.91106	0.99361	1	0.89321	0.85116
394	0.72356	0.76857	0.85949	0.95557	0.97773	0.98549	0.83571	0.76628
393.9	0.64614	0.68519	0.76736	0.98704	0.96995	0.97853	0.76326	0.70043
393.8	0.58728	0.62314	0.69129	1	0.95268	0.9558	0.69939	0.66559
393.7	0.54394	0.57079	0.6268	0.98768	0.94914	0.92074	0.63658	0.63469
393.6	0.52197	0.52204	0.56708	0.95027	0.95702	0.86934	0.60984	0.59054
393.5	0.51613	0.48704	0.53239	0.92234	0.95012	0.8419	0.60257	0.56958
393.4	0.51333	0.47295	0.50181	0.9013	0.93594	0.81788	0.60958	0.55521
393.3	0.51665	0.45086	0.48072	0.90931	0.90922	0.81092	0.60597	0.55173
393.2	0.51371	0.44028	0.47392	0.89724	0.89799	0.78704	0.58583	0.54523
393.1	0.50955	0.44155	0.48446	0.87403	0.86025	0.78607	0.56852	0.51797
393	0.50296	0.45979	0.50847	0.84315	0.84022	0.76581	0.5649	0.50264
392.9	0.49223	0.46619	0.51962	0.8268	0.80878	0.74009	0.58484	0.49854
392.8	0.49551	0.45749	0.5203	0.807	0.80544	0.70948	0.60808	0.52374
392.7	0.49489	0.45395	0.50818	0.7758	0.79225	0.69811	0.60828	0.54629
392.6	0.49968	0.46092	0.50674	0.73254	0.77891	0.69231	0.60124	0.5644
392.5	0.48624	0.46839	0.50992	0.70038	0.76127	0.69319	0.58209	0.57925
392.4	0.47806	0.46351	0.51543	0.69137	0.74063	0.68344	0.57018	0.57542
392.3	0.47074	0.46233	0.50998	0.69266	0.72143	0.68714	0.53981	0.55105
392.2	0.474	0.46575	0.49821	0.70508	0.70838	0.7001	0.52785	0.51935
392.1	0.47876	0.46858	0.48924	0.69915	0.70188	0.71577	0.52512	0.51065
392	0.47968	0.46043	0.49207	0.69866	0.71467	0.72282	0.5502	0.51078
391.9	0.48788	0.45441	0.4936	0.70953	0.71854	0.72778	0.55703	0.51809
391.8	0.49441	0.45898	0.4949	0.71372	0.72856	0.72303	0.5633	0.5118
391.7	0.49977	0.47509	0.4902	0.71212	0.73634	0.71715	0.56081	0.52212
391.6	0.51179	0.48922	0.49356	0.70212	0.75098	0.70403	0.56259	0.53494
391.5	0.52798	0.49187	0.50753	0.69213	0.7598	0.71221	0.57427	0.56961
391.4	0.54536	0.49245	0.52469	0.67994	0.75494	0.7267	0.58404	0.57437
391.3	0.54817	0.5072	0.53819	0.6789	0.74787	0.72631	0.61207	0.59139
391.2	0.54279	0.52648	0.53794	0.6776	0.74413	0.71642	0.62715	0.59319
391.1	0.53526	0.54021	0.53425	0.68843	0.73739	0.71054	0.65748	0.6142
391	0.53954	0.54867	0.53232	0.68739	0.74514	0.72213	0.66585	0.60475
390.9	0.54085	0.55575	0.53988	0.6996	0.75739	0.72867	0.67367	0.59366
390.8	0.54065	0.57335	0.55276	0.6996	0.77573	0.74069	0.65919	0.58141
390.7	0.54561	0.57214	0.56958	0.71352	0.78021	0.75628	0.6574	0.59391
390.6	0.57456	0.57896	0.57323	0.73018	0.76553	0.77058	0.64933	0.61609
390.5	0.61881	0.57799	0.57943	0.75418	0.76756	0.7935	0.65933	0.63509
390.4	0.65857	0.60124	0.58389	0.77699	0.78234	0.79885	0.67145	0.64813
390.3	0.68986	0.61229	0.59961	0.7927	0.81815	0.81225	0.69505	0.68087
390.2	0.72529	0.62189	0.61406	0.80958	0.84401	0.79676	0.71065	0.71699
390.1	0.75648	0.63769	0.6344	0.82494	0.85513	0.78281	0.73672	0.74879
390	0.78419	0.67455	0.65892	0.8503	0.84341	0.75412	0.77732	0.75828

## Sheet: Supplementary Fig.2
Supple Fig.2	4-CP- Power dependent PD spectra
Uncalibrated WL	Pump only	95.7 GW/cm2	83.4 GW/cm2	69.4 GW/cm2	54.5 GW/cm2	39.8 GW/cm2	24.3 GW/cm2	11.5 GW/cm2
404.9	0	0	0.01164	0	0	0.01383	0.01166	0
404.8	0.00538	0.01101	0.0078	0.01231	0.00559	0.01018	0.01553	0.00161
404.7	0.00819	0.022	0.00281	0.01842	0.00664	0.01095	0.01708	0.00292
404.6	0.00859	0.03552	0	0.0161	0.00536	0.00734	0.01583	0.00521
404.5	0.01061	0.0375	0.0025	0.01912	0.00349	0.00688	0.00998	0.00744
404.4	0.00957	0.03394	0.00896	0.02148	0.00521	0.000992456	0.00712	0.0095
404.3	0.01306	0.02947	0.01553	0.02426	0.00915	0.00171	0.00658	0.01259
404.2	0.01102	0.02387	0.01831	0.0225	0.01509	0	0.0093	0.01708
404.1	0.00986	0.02649	0.02361	0.02121	0.02179	0.00309	0.01295	0.02375
404	0.00493	0.02701	0.02418	0.02467	0.02972	0.000759953	0.01477	0.02868
403.9	0.00497	0.02939	0.02633	0.02586	0.03158	0.000460356	0.01029	0.03139
403.8	0.00736	0.03204	0.02791	0.02606	0.02385	0.00343	0.00295	0.03028
403.7	0.01447	0.03216	0.02963	0.028	0.02234	0.0153	0	0.02521
403.6	0.02443	0.02823	0.03173	0.03269	0.02475	0.02337	0.0056	0.01979
403.5	0.03231	0.02712	0.03351	0.03094	0.03495	0.02325	0.0136	0.0159
403.4	0.03261	0.0306	0.0361	0.02998	0.03464	0.01776	0.01769	0.01775
403.3	0.02551	0.03213	0.03598	0.02989	0.03109	0.01576	0.01775	0.02025
403.2	0.02187	0.03069	0.03243	0.03705	0.02378	0.02296	0.01615	0.02192
403.1	0.02439	0.03307	0.03662	0.03966	0.01926	0.03248	0.0179	0.02306
403	0.03209	0.03898	0.03855	0.04224	0.02853	0.03662	0.02079	0.0221
402.9	0.03799	0.04907	0.04046	0.04936	0.03953	0.03434	0.02301	0.01993
402.8	0.03541	0.05415	0.03643	0.05751	0.05128	0.03499	0.02961	0.01712
402.7	0.03649	0.05732	0.03195	0.06403	0.04833	0.04246	0.03545	0.01856
402.6	0.04012	0.05341	0.03384	0.07041	0.05299	0.04672	0.04618	0.02308
402.5	0.04844	0.05362	0.0368	0.07129	0.05166	0.05265	0.05166	0.02887
402.4	0.05047	0.06432	0.04692	0.07291	0.0541	0.05934	0.05449	0.039
402.3	0.05406	0.07573	0.05818	0.07341	0.05317	0.06627	0.05197	0.04118
402.2	0.06039	0.08813	0.06933	0.07517	0.06219	0.07197	0.0556	0.04629
402.1	0.06713	0.08628	0.08012	0.08333	0.07659	0.07013	0.06917	0.05086
402	0.07615	0.07897	0.08632	0.09419	0.08375	0.07626	0.091	0.06307
401.9	0.08898	0.07274	0.0931	0.10308	0.08815	0.08005	0.10378	0.0804
401.8	0.11567	0.08433	0.10272	0.11618	0.08228	0.09438	0.11078	0.09278
401.7	0.14093	0.10416	0.12063	0.12994	0.0904	0.11282	0.11678	0.1146
401.6	0.16107	0.1207	0.14274	0.14956	0.10305	0.13804	0.13046	0.138
401.5	0.17366	0.1426	0.16996	0.16397	0.1357	0.16427	0.15686	0.18172
401.4	0.20492	0.16521	0.19712	0.18758	0.174	0.19837	0.1942	0.21951
401.3	0.2583	0.17702	0.23123	0.23036	0.21877	0.24109	0.24619	0.26256
401.2	0.32635	0.191	0.26474	0.29364	0.2743	0.2939	0.29298	0.30815
401.1	0.3888	0.22365	0.30983	0.35872	0.33913	0.35453	0.35086	0.37758
401	0.43348	0.28708	0.36071	0.42779	0.40477	0.41186	0.40237	0.43265
400.9	0.45085	0.33998	0.4179	0.47974	0.46095	0.46235	0.45121	0.46316
400.8	0.44103	0.38015	0.46212	0.5075	0.50223	0.49235	0.47268	0.45311
400.7	0.40438	0.4006	0.4919	0.51593	0.51953	0.50595	0.47176	0.43337
400.6	0.37756	0.41969	0.50905	0.52252	0.53239	0.49479	0.46322	0.40457
400.5	0.3534	0.42632	0.51276	0.53225	0.53372	0.48505	0.43971	0.38602
400.4	0.34249	0.42676	0.50664	0.54237	0.5464	0.4846	0.42074	0.37734
400.3	0.33435	0.4335	0.50704	0.55253	0.54812	0.49667	0.39203	0.37667
400.2	0.32606	0.4421	0.51195	0.54982	0.55041	0.49408	0.37416	0.37119
400.1	0.31511	0.45781	0.52619	0.54102	0.54695	0.47918	0.36213	0.35194
400	0.2926	0.472	0.53777	0.5281	0.52145	0.46359	0.35229	0.33712
399.9	0.28387	0.48375	0.55684	0.53638	0.49789	0.44753	0.35095	0.32738
399.8	0.28259	0.49687	0.56444	0.53458	0.466	0.42583	0.34893	0.32214
399.7	0.28798	0.49305	0.57641	0.52481	0.4495	0.40207	0.34871	0.31367
399.6	0.28119	0.48263	0.56765	0.50144	0.43181	0.39473	0.34455	0.31093
399.5	0.27593	0.47676	0.56134	0.48352	0.42532	0.39534	0.33485	0.32105
399.4	0.26789	0.48696	0.53001	0.47329	0.42307	0.38949	0.34207	0.32205
399.3	0.2574	0.50461	0.50615	0.46358	0.41501	0.38068	0.34088	0.31126
399.2	0.25113	0.49896	0.48854	0.45632	0.4093	0.37882	0.34481	0.3004
399.1	0.24624	0.47688	0.47619	0.44163	0.41342	0.38435	0.33204	0.28932
399	0.2504	0.45827	0.47615	0.4405	0.42162	0.38409	0.32678	0.28742
398.9	0.2604	0.43983	0.47228	0.43603	0.43036	0.37915	0.31916	0.28859
398.8	0.27107	0.437	0.47267	0.43886	0.42891	0.37259	0.31813	0.2899
398.7	0.28445	0.43384	0.46527	0.44278	0.42335	0.36875	0.30853	0.29348
398.6	0.28227	0.43219	0.45487	0.43754	0.41521	0.36764	0.30383	0.28379
398.5	0.2805	0.4271	0.43984	0.43813	0.41142	0.36759	0.30904	0.28265
398.4	0.26719	0.41464	0.43033	0.43462	0.40993	0.36339	0.31549	0.27945
398.3	0.26536	0.4158	0.42545	0.44024	0.39964	0.35372	0.31114	0.27876
398.2	0.26016	0.41723	0.42781	0.44384	0.38605	0.34481	0.29972	0.2872
398.1	0.25764	0.41681	0.42321	0.44585	0.37981	0.34667	0.28852	0.28739
398	0.25209	0.40994	0.41558	0.44524	0.38602	0.34749	0.29171	0.29298
397.9	0.25747	0.392	0.41857	0.43412	0.39609	0.35564	0.28597	0.29584
397.8	0.2691	0.38425	0.42067	0.41716	0.39845	0.36262	0.29316	0.30828
397.7	0.28506	0.37691	0.43368	0.40935	0.39845	0.36994	0.30342	0.30809
397.6	0.30109	0.37245	0.44	0.41576	0.39687	0.38009	0.32953	0.30614
397.5	0.32427	0.37715	0.44697	0.43193	0.40543	0.38578	0.35125	0.3145
397.4	0.34345	0.39579	0.45391	0.44612	0.4111	0.40049	0.35938	0.33041
397.3	0.34731	0.42344	0.4524	0.45021	0.42154	0.41618	0.36277	0.34189
397.2	0.33237	0.44326	0.46555	0.4415	0.41599	0.42885	0.36781	0.348
397.1	0.3068	0.4621	0.47427	0.42917	0.41067	0.42762	0.36891	0.34072
397	0.28892	0.46225	0.48634	0.4254	0.40286	0.41208	0.36037	0.32564
396.9	0.27221	0.45432	0.4807	0.42658	0.39936	0.39174	0.3335	0.29792
396.8	0.26667	0.44436	0.4772	0.42846	0.39594	0.3719	0.31987	0.28173
396.7	0.24959	0.45044	0.46197	0.42344	0.38137	0.35373	0.30586	0.2728
396.6	0.24724	0.45683	0.44858	0.42729	0.37333	0.34393	0.3106	0.26759
396.5	0.24461	0.44895	0.42654	0.43324	0.37072	0.33417	0.31196	0.26744
396.4	0.25364	0.43856	0.42302	0.4257	0.36564	0.33565	0.31955	0.26555
396.3	0.25543	0.4306	0.42096	0.40692	0.35828	0.33126	0.3151	0.27298
396.2	0.25458	0.42105	0.43594	0.39347	0.36064	0.33149	0.30258	0.27908
396.1	0.25278	0.40821	0.4431	0.39311	0.36567	0.32682	0.2949	0.29423
396	0.25984	0.39161	0.44449	0.401	0.37709	0.34077	0.29635	0.30914
395.9	0.26844	0.38471	0.43052	0.40901	0.38035	0.36078	0.30554	0.31555
395.8	0.28192	0.38915	0.42825	0.41301	0.38807	0.37839	0.3133	0.31375
395.7	0.28635	0.39738	0.42955	0.41939	0.38804	0.38096	0.32596	0.30438
395.6	0.287	0.40409	0.43572	0.42366	0.39113	0.38372	0.34022	0.31003
395.5	0.29665	0.40013	0.43527	0.43941	0.39966	0.39028	0.34436	0.3181
395.4	0.31337	0.4054	0.45005	0.44748	0.41115	0.39798	0.35036	0.32733
395.3	0.34956	0.42238	0.47081	0.46718	0.41824	0.39436	0.36161	0.33869
395.2	0.38466	0.43781	0.48312	0.47632	0.43212	0.39884	0.39516	0.36059
395.1	0.42877	0.44734	0.49964	0.49713	0.46211	0.41023	0.42993	0.3961
395	0.48149	0.45909	0.51701	0.51514	0.48948	0.43914	0.47393	0.44069
394.9	0.56331	0.48755	0.55577	0.56346	0.5173	0.47643	0.52575	0.49281
394.8	0.66123	0.54089	0.60819	0.62789	0.56846	0.54359	0.60488	0.56205
394.7	0.7794	0.6086	0.67869	0.70645	0.63373	0.63762	0.70257	0.65441
394.6	0.88482	0.67563	0.76425	0.8001	0.71361	0.7641	0.80904	0.7791
394.5	0.97099	0.72633	0.84614	0.89624	0.78337	0.87704	0.89451	0.90416
394.4	1	0.7905	0.92447	0.9701	0.85771	0.96407	0.9571	0.98683
394.3	0.95972	0.8513	0.97383	1	0.92116	0.99329	0.98777	1
394.2	0.87282	0.93095	0.9932	0.99757	0.96167	0.99708	1	0.95571
394.1	0.75456	0.978	0.99641	0.9862	0.99031	1	0.97908	0.87333
394	0.65382	1	1	0.98067	1	0.994	0.91044	0.78573
393.9	0.58337	0.98511	0.99868	0.95956	0.99341	0.96365	0.81078	0.70587
393.8	0.54412	0.97022	0.98115	0.95666	0.97235	0.91594	0.71641	0.64427
393.7	0.52885	0.95859	0.95274	0.94787	0.94705	0.85495	0.66278	0.58837
393.6	0.50443	0.95011	0.95061	0.94972	0.92473	0.80917	0.63641	0.53205
393.5	0.49807	0.91254	0.9582	0.92898	0.89589	0.76069	0.61569	0.50015
393.4	0.47248	0.86746	0.96423	0.89858	0.84798	0.72705	0.5879	0.48952
393.3	0.46043	0.8164	0.93847	0.8709	0.79812	0.69907	0.56339	0.49537
393.2	0.43447	0.79412	0.90779	0.85238	0.753	0.66612	0.54008	0.49778
393.1	0.4333	0.78891	0.8731	0.8294	0.72691	0.64196	0.52426	0.5072
393	0.43062	0.76558	0.85405	0.79594	0.70673	0.62147	0.51458	0.51891
392.9	0.44452	0.73676	0.8249	0.75696	0.68912	0.61364	0.52353	0.5217
392.8	0.4567	0.71395	0.80508	0.73359	0.67679	0.61987	0.52811	0.51345
392.7	0.46001	0.70138	0.77294	0.71929	0.66138	0.61361	0.52702	0.49714
392.6	0.44002	0.67458	0.75134	0.70922	0.65121	0.61057	0.51537	0.49306
392.5	0.42707	0.64929	0.73031	0.69156	0.64457	0.59849	0.50516	0.49594
392.4	0.42859	0.65249	0.72105	0.68409	0.64609	0.59308	0.50212	0.50045
392.3	0.4487	0.6831	0.71964	0.69169	0.64748	0.59215	0.50026	0.49901
392.2	0.4527	0.70344	0.72142	0.70106	0.64601	0.59522	0.50625	0.49426
392.1	0.44392	0.70597	0.72433	0.71211	0.6485	0.60113	0.51631	0.49332
392	0.43403	0.69294	0.72686	0.70816	0.65564	0.60655	0.51578	0.49365
391.9	0.43544	0.6815	0.72257	0.70622	0.67178	0.60689	0.51575	0.48427
391.8	0.45376	0.66682	0.72256	0.70534	0.68698	0.60999	0.51596	0.48502
391.7	0.46365	0.66293	0.72506	0.69845	0.68904	0.60959	0.526	0.49883
391.6	0.47323	0.66784	0.73084	0.70064	0.68553	0.60793	0.5404	0.52877
391.5	0.482	0.68358	0.7407	0.70834	0.67484	0.61302	0.55502	0.55034
391.4	0.49699	0.69359	0.75568	0.71907	0.67551	0.61896	0.57342	0.5593
391.3	0.50293	0.71757	0.77453	0.72799	0.67849	0.63541	0.57975	0.56131
391.2	0.51043	0.74633	0.7913	0.72482	0.6858	0.65426	0.58886	0.55254
391.1	0.51101	0.76779	0.80319	0.73493	0.69638	0.66619	0.59133	0.54134
391	0.52059	0.75878	0.7953	0.73998	0.69593	0.66953	0.61294	0.52791
390.9	0.51902	0.75164	0.77832	0.74782	0.69782	0.66185	0.60148	0.5224
390.8	0.51755	0.75132	0.76264	0.75226	0.69406	0.67859	0.59786	0.52563
390.7	0.51363	0.76214	0.76491	0.75765	0.6993	0.69282	0.58022	0.53146
390.6	0.522	0.75719	0.7687	0.78108	0.70595	0.71042	0.58959	0.55663
390.5	0.55491	0.75466	0.77791	0.80292	0.71228	0.70644	0.60033	0.56749
390.4	0.5957	0.73683	0.79407	0.82549	0.7366	0.70965	0.62298	0.5782
390.3	0.62963	0.72335	0.82632	0.83563	0.7573	0.73168	0.6612	0.57729
390.2	0.65906	0.71788	0.83637	0.8584	0.7798	0.75768	0.6996	0.61221
390.1	0.67504	0.74268	0.83782	0.8856	0.78956	0.77716	0.74395	0.64542
390	0.68648	0.7874	0.81978	0.91081	0.80378	0.77659	0.78629	0.67489

## Sheet: Supplementary Fig.5
Supple Fig.5	PhO- low power pump-only PD spectrum
Uncalibrated WL	PE intensity
539.9	5.1186
539.8	4.6173
539.7	4.5766
539.6	4.7574
539.5	5.0055
539.4	4.2075
539.3	3.9385
539.2	3.7279
539.1	4.1452
539	3.9089
538.9	4.0074
538.8	3.6682
538.7	4.3698
538.6	4.5558
538.5	4.5895
538.4	3.6906
538.3	4.7294
538.2	5.0678
538.1	4.5206
538	5.1207
537.9	4.2771
537.8	3.6491
537.7	4.4333
537.6	5.4955
537.5	5.1296
537.4	5.5204
537.3	5.0941
537.2	5.3431
537.1	5.5703
537	5.0943
536.9	6.072
536.8	7.3763
536.7	6.7532
536.6	6.4219
536.5	6.8891
536.4	5.811
536.3	6.8851
536.2	6.8724
536.1	7.192
536	8.1386
535.9	7.9546
535.8	9.828
535.7	10.2416
535.6	11.1496
535.5	12.6585
535.4	14.6708
535.3	18.2516
535.2	21.8535
535.1	25.5451
535	31.0233
534.9	35.389
534.8	40.8928
534.7	44.3491
534.6	48.1619
534.5	44.8802
534.4	37.9936
534.3	33.5516
534.2	26.2322
534.1	21.4881
534	15.7653
533.9	12.2062
533.8	9.8793
533.7	8.0524
533.6	7.6349
533.5	6.5138
533.4	6.0469
533.3	5.9582
533.2	6.2354
533.1	5.9875
533	5.8502
532.9	5.5466
532.8	6.1635
532.7	6.2565
532.6	6.1353
532.5	5.4824
532.4	5.4172
532.3	5.9489
532.2	5.5202
532.1	5.7676
532	7.0348
531.9	8.1254
531.8	7.4893
531.7	9.6649
531.6	10.7034
531.5	12.1496
531.4	12.1655
531.3	12.3144
531.2	11.0236
531.1	10.7535
531	10.2539
530.9	9.2218
530.8	9.1276
530.7	8.785
530.6	8.7813
530.5	8.5356
530.4	9.0969
530.3	8.9138
530.2	8.0861
530.1	7.4828
530	6.2004

## Sheet: Supplementary Fig.6
Supple Fig.6	PhO- PD spectrum shift at low pump pulse intensity
Pump only				107.83				93.04				77.23				57.75				40.8				19.6
Uncalibrated WL	PE intensity	SD		Uncalibrated WL	PE intensity	SD		Uncalibrated WL	PE intensity	SD		Uncalibrated WL	PE intensity	SD		Uncalibrated WL	PE intensity	SD		Uncalibrated WL	PE intensity	SD		Uncalibrated WL	PE intensity	SD
530	54.5459	3.643		530	6.52533	1.53108		530	6.56855	1.59745		530	8.59947	1.92168		530	6.31168	1.76078		530	6.05577	1.44002		530	6.07319	1.17298
530.1	55.1523	3.51437		530.1	6.70765	1.91589		530.1	7.07824	1.08714		530.1	9.17384	2.13709		530.1	7.40416	1.12302		530.1	5.77837	1.43342		530.1	6.39885	1.56187
530.2	56.8241	3.93004		530.2	7.01107	1.04117		530.2	7.20208	0.9813		530.2	8.41561	1.63032		530.2	6.91828	1.54734		530.2	6.01296	1.26135		530.2	5.96885	1.03124
530.3	56.6957	2.16546		530.3	7.21249	1.565		530.3	7.66133	1.79762		530.3	8.25458	0.74674		530.3	7.38243	1.39805		530.3	6.0462	1.24997		530.3	5.33558	0.79811
530.4	56.5549	3.21746		530.4	7.34608	1.39042		530.4	7.77516	1.46838		530.4	7.96404	1.21013		530.4	7.96057	2.01586		530.4	6.57311	2.04123		530.4	5.33907	0.85421
530.5	57.3462	3.21455		530.5	7.15297	1.37021		530.5	7.08855	1.60683		530.5	9.02844	1.68252		530.5	7.87384	1.16553		530.5	6.46787	1.67988		530.5	5.07251	1.69592
530.6	56.0854	2.6069		530.6	7.05522	1.35556		530.6	6.91986	1.59291		530.6	8.50959	2.56802		530.6	7.19467	1.65607		530.6	6.54016	1.29504		530.6	5.73737	1.6766
530.7	57.2912	2.87365		530.7	7.38764	1.61169		530.7	7.7787	2.13711		530.7	8.79153	2.26771		530.7	7.64521	1.81019		530.7	6.37849	1.85258		530.7	6.25437	1.87401
530.8	56.8909	2.12394		530.8	7.71805	1.63385		530.8	7.86652	2.41885		530.8	9.35175	1.48175		530.8	8.83668	1.90511		530.8	6.09794	1.68598		530.8	5.91099	1.76426
530.9	57.0002	3.77712		530.9	7.41396	1.6409		530.9	8.37097	2.13842		530.9	9.20921	2.39805		530.9	8.66141	1.95851		530.9	6.1756	1.26406		530.9	6.47156	1.95987
531	57.2673	4.05546		531	7.63094	1.63363		531	8.66501	2.87311		531	9.39088	2.56234		531	8.47157	1.56508		531	7.50555	1.54058		531	6.73191	1.69356
531.1	58.4209	4.49536		531.1	8.10212	1.63359		531.1	8.373	2.04076		531.1	9.4175	2.77331		531.1	8.18521	1.58068		531.1	7.78322	1.50038		531.1	7.01501	1.51621
531.2	58.7769	5.07288		531.2	8.27356	1.64879		531.2	8.23131	1.57129		531.2	9.63886	1.99128		531.2	8.05322	2.16177		531.2	6.91934	1.71976		531.2	7.03944	1.74956
531.3	60.0624	3.79837		531.3	8.18029	1.81838		531.3	8.77471	1.70479		531.3	9.32188	1.88266		531.3	8.55934	1.99778		531.3	6.80396	1.54719		531.3	6.87152	1.82593
531.4	61.6083	4.30474		531.4	7.70119	1.61958		531.4	7.83673	1.2501		531.4	8.82695	1.41775		531.4	8.0727	1.94124		531.4	6.24245	1.96634		531.4	6.59352	1.75328
531.5	60.1604	4.22282		531.5	7.53599	1.74239		531.5	8.54431	1.46581		531.5	8.15334	1.881		531.5	8.0337	1.94293		531.5	5.99097	1.47499		531.5	5.69404	1.56421
531.6	58.9106	3.44868		531.6	6.82809	1.58234		531.6	8.25234	2.22412		531.6	6.90902	1.89303		531.6	7.72567	2.11417		531.6	5.78972	1.55558		531.6	5.18271	2.00743
531.7	57.6004	3.94388		531.7	6.79556	1.60641		531.7	7.4746	2.11474		531.7	7.42659	1.80809		531.7	7.14899	2.09248		531.7	6.22182	1.63291		531.7	4.72967	1.62774
531.8	56.831	2.90659		531.8	7.06436	2.22657		531.8	7.16378	1.77309		531.8	7.87142	1.96271		531.8	6.46035	2.12843		531.8	6.41219	2.35939		531.8	4.81331	1.29457
531.9	55.5354	3.17282		531.9	7.27867	1.98454		531.9	7.88429	2.00012		531.9	7.42502	2.58579		531.9	7.46631	1.77782		531.9	6.35643	2.18807		531.9	4.66855	1.37626
532	55.8159	3.04713		532	7.90804	2.06549		532	7.82752	1.83873		532	7.85693	1.49964		532	7.28888	2.02656		532	5.83352	1.58789		532	4.46365	1.45871
532.1	54.5984	2.44865		532.1	7.18158	1.649		532.1	7.21449	1.3983		532.1	8.11205	2.25866		532.1	6.86096	1.50243		532.1	6.02956	1.47846		532.1	4.40771	1.781
532.2	53.6728	2.39872		532.2	6.91762	1.25365		532.2	7.56877	1.92432		532.2	7.42452	2.17274		532.2	5.72529	1.61241		532.2	5.5453	1.92142		532.2	4.71182	1.61555
532.3	53.2525	2.51077		532.3	7.26141	1.47072		532.3	7.53422	1.48941		532.3	8.05921	2.11283		532.3	6.86507	1.60245		532.3	5.80786	1.54774		532.3	4.65728	1.01768
532.4	53.4533	2.50522		532.4	6.9758	1.36721		532.4	7.59192	1.39567		532.4	8.06723	1.94961		532.4	6.2985	1.89115		532.4	5.9628	1.18013		532.4	4.95177	1.23295
532.5	54.7971	3.43576		532.5	6.48595	1.02785		532.5	8.43819	1.50153		532.5	8.37901	1.77161		532.5	6.56016	1.73104		532.5	6.27905	1.43249		532.5	4.86236	1.15078
532.6	55.6008	3.86935		532.6	7.22372	1.53274		532.6	8.24432	1.88575		532.6	7.87006	1.94104		532.6	6.68753	2.0689		532.6	6.18492	1.65698		532.6	4.76662	1.76254
532.7	55.4512	3.96694		532.7	7.60104	1.74842		532.7	7.97094	1.61421		532.7	8.20267	1.41471		532.7	7.66101	2.3285		532.7	6.41162	1.7956		532.7	4.93507	1.53204
532.8	55.142	4.02559		532.8	7.87319	1.8023		532.8	7.78001	1.6461		532.8	8.23108	2.6596		532.8	7.87096	1.407		532.8	6.88029	1.98357		532.8	5.23481	1.63033
532.9	54.0618	4.17755		532.9	8.00557	1.57825		532.9	8.17962	1.73504		532.9	8.15243	1.581		532.9	8.12324	2.18862		532.9	6.24887	1.43417		532.9	5.03554	1.4633
533	52.971	3.42184		533	8.25869	1.74351		533	7.68588	1.99322		533	8.828	1.94702		533	8.19508	2.03174		533	7.01537	1.54819		533	5.37579	1.64464
533.1	53.4686	4.48626		533.1	8.34682	1.48079		533.1	7.86622	1.69052		533.1	9.1042	2.06681		533.1	9.38157	2.29078		533.1	6.8966	1.965		533.1	5.80845	1.54238
533.2	54.0247	4.07968		533.2	8.62485	1.64106		533.2	8.53418	2.07369		533.2	10.474	2.02817		533.2	9.95896	2.02533		533.2	7.09624	2.33857		533.2	6.40658	0.69543
533.3	54.815	3.20467		533.3	8.76476	2.15398		533.3	8.3786	1.55377		533.3	10.9612	2.33921		533.3	10.2642	2.08107		533.3	7.52451	2.35584		533.3	6.47239	1.56363
533.4	56.2256	2.42751		533.4	9.56542	1.91202		533.4	8.78347	2.03882		533.4	10.7419	2.98509		533.4	10.0953	1.68642		533.4	7.34308	1.70078		533.4	6.09342	1.79178
533.5	56.1688	2.06895		533.5	9.60099	2.168		533.5	10.0186	1.88801		533.5	11.3314	3.4122		533.5	11.7041	2.67562		533.5	8.17509	1.80442		533.5	6.16272	2.00781
533.6	56.8503	3.03216		533.6	10.4947	2.40409		533.6	10.9386	1.85177		533.6	11.3584	3.92499		533.6	11.491	1.96404		533.6	9.13794	2.25544		533.6	7.42129	1.90134
533.7	57.155	4.06447		533.7	11.2301	1.97041		533.7	11.3704	1.89085		533.7	12.5656	2.99177		533.7	12.1271	2.13697		533.7	10.3794	2.65265		533.7	7.35514	2.11162
533.8	58.4859	4.84664		533.8	12.3916	2.27374		533.8	12.1325	2.43904		533.8	13.9781	2.69593		533.8	13.2863	2.62818		533.8	11.2574	1.97464		533.8	8.49072	1.67824
533.9	62.1209	4.92587		533.9	13.2896	2.5764		533.9	12.9545	2.88682		533.9	16.4341	2.33286		533.9	13.1324	2.73759		533.9	12.2129	1.99841		533.9	9.94295	2.33539
534	64.6973	5.1221		534	13.4244	2.81132		534	13.4622	2.80289		534	17.9978	3.17435		534	15.6685	3.27124		534	12.9438	2.25754		534	11.3308	2.43501
534.1	70.3145	6.90215		534.1	13.3435	2.87856		534.1	15.3821	2.91094		534.1	18.4855	2.48015		534.1	17.6393	4.0277		534.1	14.6833	2.42532		534.1	13.2241	2.68067
534.2	74.4996	7.65715		534.2	13.2835	2.67968		534.2	15.0341	3.92201		534.2	20.9746	4.25917		534.2	19.3791	4.65981		534.2	16.4128	2.30256		534.2	14.8307	1.41057
534.3	79.6911	7.4466		534.3	14.0071	3.01588		534.3	15.8545	3.53744		534.3	23.0953	3.51159		534.3	21.3603	4.01623		534.3	18.4987	2.3854		534.3	17.3801	2.80799
534.4	87.2251	8.53182		534.4	14.0985	2.16039		534.4	16.1754	3.25085		534.4	23.5802	3.79431		534.4	22.0148	4.79105		534.4	19.0247	1.98695		534.4	18.2406	2.34318
534.5	92.9149	7.41878		534.5	12.4394	2.61575		534.5	16.1464	2.47412		534.5	24.8615	3.57558		534.5	22.4815	3.85723		534.5	20.4391	2.01776		534.5	19.9506	3.17457
534.6	95.5808	5.41114		534.6	11.7127	2.83238		534.6	14.5945	2.39844		534.6	23.5407	4.18494		534.6	22.6034	2.87096		534.6	18.4879	2.88951		534.6	20.1476	1.86456
534.7	93.6393	4.95035		534.7	10.9267	2.42066		534.7	13.8745	2.26764		534.7	19.6667	4.082		534.7	20.7137	3.29674		534.7	17.7859	3.09924		534.7	18.62	2.7791
534.8	90.9782	9.97405		534.8	9.82378	2.07271		534.8	12.9486	2.05669		534.8	17.1164	4.47874		534.8	18.5706	3.66358		534.8	16.1979	3.45126		534.8	16.1033	4.26311
534.9	86.4989	10.3991		534.9	9.0702	2.08744		534.9	11.2348	3.02862		534.9	15.6756	3.51732		534.9	15.8147	4.46142		534.9	13.2659	3.47077		534.9	14.3131	4.42967
535	79.6404	8.82328		535	8.69639	2.01269		535	10.3839	2.96756		535	13.4217	3.74722		535	13.5559	3.83999		535	11.6704	2.99147		535	12.2703	2.52659
535.1	74.4059	6.30681		535.1	8.21749	2.28982		535.1	9.06605	2.34868		535.1	11.5685	3.03478		535.1	12.9041	3.4047		535.1	10.3526	2.03811		535.1	10.5582	1.99563
535.2	67.5019	3.89774		535.2	7.7766	1.85751		535.2	9.06532	2.1711		535.2	11.2092	3.05981		535.2	10.8692	3.59304		535.2	9.49856	2.19523		535.2	8.98959	1.85328
535.3	64.2746	5.74633		535.3	7.89068	1.64758		535.3	8.47711	2.09777		535.3	10.791	2.42447		535.3	9.22109	2.99429		535.3	9.35175	2.00455		535.3	8.17049	2.18108
535.4	62.4541	5.50454		535.4	8.16784	1.68534		535.4	7.53931	1.65861		535.4	9.84992	2.28758		535.4	8.46051	2.24251		535.4	8.2192	2.10803		535.4	7.5719	2.04031
535.5	61.3981	3.69336		535.5	7.73605	1.34729		535.5	7.48713	1.30476		535.5	8.49029	2.13394		535.5	7.69129	1.72792		535.5	7.64683	1.93406		535.5	7.16884	1.70003
535.6	60.5537	4.87505		535.6	7.07326	1.63259		535.6	7.25233	1.46044		535.6	7.991	1.61767		535.6	7.72389	1.91343		535.6	7.11476	1.98175		535.6	6.70143	1.87882
535.7	60.2191	3.07113		535.7	6.74678	1.64108		535.7	7.24032	1.7721		535.7	7.73335	1.71847		535.7	8.19653	1.74398		535.7	7.1485	1.75165		535.7	6.40468	1.23097
535.8	59.0406	3.6059		535.8	6.93813	1.98752		535.8	7.2391	1.63683		535.8	7.15615	1.97234		535.8	7.88311	1.95539		535.8	7.39935	2.1898		535.8	5.84799	1.49605
535.9	57.724	4.25037		535.9	6.44454	1.82506		535.9	6.85761	1.74701		535.9	7.76577	1.56492		535.9	7.11587	2.0039		535.9	6.79859	1.56974		535.9	6.30392	1.49322
536	56.7362	3.24711		536	6.04677	1.71054		536	7.58518	1.74836		536	8.30623	1.93575		536	6.41757	1.90644		536	6.78169	1.963		536	5.66587	1.05982
536.1	55.5112	3.77552		536.1	5.95169	1.60539		536.1	6.67772	1.59468		536.1	8.23527	1.80149		536.1	5.79216	1.851		536.1	6.55572	1.51982		536.1	5.92643	1.83843
536.2	55.6357	3.2846		536.2	5.84948	1.41976		536.2	5.98163	1.16268		536.2	8.01945	2.16006		536.2	5.91085	1.88708		536.2	6.28059	1.8587		536.2	5.17985	1.22969
536.3	55.3617	2.6954		536.3	5.96487	1.53256		536.3	5.61686	0.83661		536.3	6.99556	1.57902		536.3	5.70029	1.46061		536.3	6.1875	1.3835		536.3	5.32324	1.27909
536.4	55.1193	3.29409		536.4	5.84872	1.79455		536.4	6.14284	0.90819		536.4	7.24488	2.3689		536.4	5.7523	1.10691		536.4	5.60858	0.98228		536.4	5.02236	1.8233
536.5	54.7818	3.4826		536.5	6.20724	1.20335		536.5	5.85718	1.39981		536.5	7.47088	2.08325		536.5	5.65235	1.64922		536.5	5.62597	1.29946		536.5	4.59795	1.57465
536.6	54.6304	3.9822		536.6	6.0494	1.36949		536.6	6.01912	1.13293		536.6	6.83556	1.86323		536.6	5.49189	1.21564		536.6	5.29211	1.40834		536.6	5.17272	1.76392
536.7	55.1197	4.16327		536.7	5.7394	1.1382		536.7	6.91434	1.9381		536.7	6.02241	1.4266		536.7	5.26186	1.37728		536.7	5.13689	1.47418		536.7	5.57773	1.67523
536.8	54.2097	4.39577		536.8	6.16506	1.30962		536.8	6.00662	1.48519		536.8	5.47559	1.77862		536.8	5.43691	1.66338		536.8	5.43397	1.58424		536.8	5.14202	1.00469
536.9	53.4089	3.35648		536.9	5.7256	1.36498		536.9	5.908	1.2752		536.9	5.09167	1.74155		536.9	5.61441	2.09992		536.9	5.26962	1.38945		536.9	5.08605	1.41355
537	53.6683	3.91624		537	4.96481	1.54042		537	5.64943	1.78091		537	5.03237	2.29063		537	5.60262	1.64387		537	4.34485	1.49305		537	5.02111	1.89953
537.1	53.4914	2.64692		537.1	5.38367	1.18534		537.1	5.42174	1.27014		537.1	5.24894	1.98111		537.1	5.78157	1.2412		537.1	4.56017	1.53609		537.1	5.48852	1.31978
537.2	53.7221	3.25374		537.2	5.6945	1.21525		537.2	5.65502	1.04277		537.2	5.54919	1.91639		537.2	5.57785	1.90317		537.2	4.82855	1.5681		537.2	5.44594	1.40402
537.3	52.1869	3.13054		537.3	5.38514	1.35718		537.3	5.83848	1.50301		537.3	5.6518	2.04036		537.3	5.48351	2.11449		537.3	4.62463	1.15137		537.3	5.22155	2.08907
537.4	51.8769	3.25751		537.4	5.44481	1.48265		537.4	6.15771	1.13954		537.4	5.42347	2.04962		537.4	5.36909	1.43151		537.4	5.087	1.37489		537.4	4.83719	1.46784
537.5	51.9587	2.52971		537.5	5.60979	1.79817		537.5	6.31807	1.70153		537.5	5.38884	1.70579		537.5	5.00685	1.36549		537.5	4.6776	1.39213		537.5	4.38252	2.03506
537.6	52.8894	3.24898		537.6	5.70891	1.74953		537.6	6.49685	2.52499		537.6	5.51965	1.43504		537.6	5.19757	1.6354		537.6	4.60518	1.36009		537.6	4.59079	1.32725
537.7	53.0333	2.94467		537.7	5.87526	1.5744		537.7	6.29491	2.32085		537.7	5.04269	1.60219		537.7	4.79389	1.18315		537.7	4.57154	1.58056		537.7	4.36146	1.11173
537.8	53.4306	3.71464		537.8	5.36182	1.19345		537.8	6.1354	1.20371		537.8	4.94199	1.91731		537.8	4.7063	1.54392		537.8	4.70554	1.5386		537.8	5.01542	1.55144
537.9	52.8612	3.10859		537.9	5.1447	1.41978		537.9	5.82495	1.3562		537.9	5.07948	1.79961		537.9	4.72074	1.26774		537.9	4.36561	1.80445		537.9	4.96967	1.6892
538	51.8935	3.48259		538	5.45404	1.06746		538	5.97855	1.46584		538	5.43159	1.70109		538	5.30129	1.27688		538	4.55919	1.76821		538	4.56111	1.09439
538.1	53.0817	3.67715		538.1	5.82321	1.76025		538.1	5.71767	1.58424		538.1	6.02114	1.48489		538.1	4.96203	1.27907		538.1	4.29458	1.45561		538.1	4.60073	1.2853
538.2	52.8234	2.93097		538.2	5.47105	1.83779		538.2	5.51098	1.58937		538.2	5.62992	1.41303		538.2	4.89274	1.60619		538.2	4.67965	2.08687		538.2	4.83154	0.94162
538.3	53.0689	2.3918		538.3	5.36162	1.56555		538.3	5.15723	1.3841		538.3	5.82825	1.9357		538.3	5.37215	1.84712		538.3	4.67987	2.11329		538.3	4.78286	1.42059
538.4	52.0315	3.30112		538.4	5.36921	1.47587		538.4	5.32095	1.47292		538.4	6.06946	2.00951		538.4	5.20812	1.13226		538.4	4.86479	1.56237		538.4	4.58522	1.80697
538.5	52.1402	3.03639		538.5	5.64347	1.1269		538.5	5.31249	1.70669		538.5	5.99514	1.77259		538.5	5.42986	1.45714		538.5	5.01567	1.14993		538.5	4.52765	1.20445
538.6	51.5837	3.22436		538.6	5.40067	1.41095		538.6	5.32575	1.21114		538.6	5.95202	1.86091		538.6	5.28473	2.15091		538.6	4.96941	0.95396		538.6	4.61956	1.56107
538.7	51.5158	1.69034		538.7	5.71085	1.46389		538.7	5.01729	1.45287		538.7	5.37644	1.9986		538.7	6.27923	1.89377		538.7	4.67837	1.61222		538.7	4.17862	1.81331
538.8	51.8409	2.56151		538.8	5.30368	1.3505		538.8	5.72764	1.77766		538.8	6.01245	1.4297		538.8	5.13153	1.32283		538.8	4.64073	1.78502		538.8	3.69154	1.19289
538.9	52.3259	2.02127		538.9	5.8182	1.04907		538.9	6.24877	2.08639		538.9	6.38163	1.70294		538.9	5.00846	1.91349		538.9	5.42079	1.66843		538.9	3.8369	1.43887
539	53.4224	2.77768		539	5.46665	1.20013		539	5.56955	1.26096		539	6.18412	1.75455		539	4.64476	1.70918		539	4.84399	2.21728		539	3.81715	1.96943
539.1	53.7689	2.47308		539.1	5.9426	1.44377		539.1	5.89136	1.91523		539.1	5.93097	1.12802		539.1	4.27231	1.5358		539.1	4.44351	1.99979		539.1	4.04563	1.74466
539.2	51.951	2.62553		539.2	6.32621	1.57907		539.2	5.87559	1.55089		539.2	5.75932	1.44339		539.2	4.66519	1.83546		539.2	4.5197	1.20057		539.2	4.09339	1.49873
539.3	53.0835	3.34161		539.3	5.30814	1.73346		539.3	6.24394	1.33159		539.3	6.56504	2.17977		539.3	4.70052	1.639		539.3	5.13893	1.31458		539.3	4.17103	1.16091
539.4	52.8017	3.43662		539.4	5.4043	1.29702		539.4	6.57436	1.48112		539.4	5.28099	1.8615		539.4	4.52082	1.10256		539.4	4.73393	1.18453		539.4	5.00786	1.45052
539.5	53.5287	3.10348		539.5	5.67987	1.38749		539.5	6.13563	1.33231		539.5	5.53984	1.93733		539.5	4.87141	1.71719		539.5	4.36179	1.54992		539.5	4.67439	1.29245
539.6	53.7351	3.71377		539.6	5.17461	1.42176		539.6	5.76147	1.59385		539.6	5.51926	1.98982		539.6	5.8031	1.76773		539.6	4.1011	1.41596		539.6	4.42553	1.26678
539.7	52.6632	2.85001		539.7	5.46817	1.5737		539.7	5.65043	1.72321		539.7	6.31716	1.76577		539.7	5.57001	1.19099		539.7	3.85913	1.34148		539.7	4.15268	1.23527
539.8	52.2628	3.27849		539.8	5.63975	1.74107		539.8	5.70068	2.11734		539.8	6.25397	2.38568		539.8	5.6199	1.34105		539.8	4.01328	1.22743		539.8	4.31095	1.17317
539.9	53.2537	3.30415		539.9	5.18327	1.31749		539.9	5.58647	1.90622		539.9	5.92227	1.32208		539.9	5.55279	1.32834		539.9	3.88483	1.13462		539.9	4.17075	1.04407

## Sheet: Supplementary Fig.7
Supple Fig.7	Resonant PE spectra of the 11'1 PhO- with or without the control pulse
Control pulse on			Control pulse off
Pixel	intensity		Pixel	intensity
0.5	6.22022		0.5	0
1	0		1	0
1.5	0		1.5	0
2	0		2	0
2.5	0		2.5	0
3	0		3	0
3.5	0		3.5	0
4	0		4	0
4.5	0		4.5	0
5	0		5	0
5.5	0		5.5	0
6	0		6	0
6.5	0		6.5	0
7	0		7	0
7.5	0		7.5	0
8	0		8	0
8.5	0		8.5	0
9	0		9	0
9.5	0		9.5	0
10	0		10	0
10.5	0		10.5	0
11	0		11	0
11.5	0		11.5	0
12	0		12	0
12.5	0		12.5	0
13	0		13	0
13.5	0		13.5	0
14	0		14	0
14.5	0		14.5	0
15	0		15	0
15.5	0		15.5	0
16	0		16	0
16.5	0		16.5	0
17	0		17	0
17.5	0		17.5	0
18	0		18	0
18.5	0		18.5	0
19	0		19	0
19.5	0		19.5	0
20	0		20	0
20.5	0		20.5	0
21	0		21	0
21.5	0		21.5	0
22	0		22	0
22.5	0		22.5	0
23	0		23	0
23.5	0		23.5	0
24	0		24	0
24.5	0		24.5	0
25	0		25	0
25.5	0		25.5	0
26	0		26	0
26.5	0		26.5	0
27	0		27	0
27.5	0		27.5	0
28	0		28	0
28.5	0		28.5	0
29	0		29	0
29.5	0		29.5	0
30	0		30	0
30.5	0		30.5	0
31	0		31	0
31.5	0		31.5	0
32	0		32	0
32.5	0		32.5	0
33	0		33	0
33.5	0		33.5	0
34	0		34	0
34.5	0		34.5	0
35	0		35	0
35.5	0		35.5	0
36	0		36	0
36.5	0		36.5	0
37	0		37	0
37.5	1082.06		37.5	1992.28
38	17533.1		38	19251.5
38.5	37126.2		38.5	42316
39	60907.6		39	74520.2
39.5	102548		39.5	127841
40	156227		40	191055
40.5	196289		40.5	235695
41	213022		41	249646
41.5	194005		41.5	218595
42	147608		42	160299
42.5	103093		42.5	107615
43	71236.8		43	71439.9
43.5	49551.8		43.5	47645.4
44	34687.4		44	31949.6
44.5	23322.6		44.5	22774.8
45	15282.4		45	16023.3
45.5	10447.7		45.5	10352.4
46	7356.51		46	6375.16
46.5	4901.21		46.5	4483.39
47	3372.48		47	3358.27
47.5	2849.83		47.5	2651.36
48	2020.93		48	2644.72
48.5	1161.6		48.5	2450.81
49	731.006		49	1903.64
49.5	725.621		49.5	1969.21
50	1169		50	2218.25
50.5	1758.36		50.5	1731.44
51	1682.86		51	1313.92
51.5	843.695		51.5	1310.93
52	844.05		52	1155.36
52.5	1156.02		52.5	682.965
53	1472.18		53	599.026
53.5	1835.97		53.5	1090.22
54	1377.51		54	969.245
54.5	738.395		54.5	670.984
55	282.742		55	810.281
55.5	75.6498		55.5	911.915
56	567.449		56	620.425
56.5	1108.33		56.5	319.06
57	955.458		57	506.922
57.5	914.621		57.5	639.334
58	1617.59		58	688.473
58.5	1860.91		58.5	1177.69
59	1336.47		59	1711.98
59.5	1319.96		59.5	1686.81
60	1411.28		60	1622.12
60.5	975.576		60.5	1744.85
61	1066.83		61	1698.95
61.5	1624.65		61.5	1428.49
62	1543.53		62	996.957
62.5	1434.79		62.5	509.198
63	2140.5		63	527.865
63.5	2812.7		63.5	984.255
64	2893.41		64	1148
64.5	2070.7		64.5	1189.32
65	1234.91		65	1847.53
65.5	800.993		65.5	2030.79
66	723.075		66	1536.33
66.5	798.182		66.5	1357.87
67	478.909		67	1120.03
67.5	613.455		67.5	720.056
68	1204.49		68	806.053
68.5	1540.09		68.5	915.679
69	1563.87		69	476.366
69.5	1033.98		69.5	607.666
70	484.573		70	1231.45
70.5	451.057		70.5	1286.27
71	800.707		71	1186.77
71.5	1315.63		71.5	1079.26
72	1459.4		72	1014.4
72.5	1799.18		72.5	1438.92
73	1876.17		73	1792.24
73.5	1243.53		73.5	1259.43
74	1710.14		74	624.926
74.5	2230.46		74.5	488.26
75	1506.22		75	405.482
75.5	755.08		75.5	520.241
76	498.011		76	1024
76.5	636.01		76.5	1047.13
77	533.243		77	608.889
77.5	556.203		77.5	555.219
78	843.087		78	542.453
78.5	894.016		78.5	340.252
79	832.9		79	254.216
79.5	757.606		79.5	221.23
80	1109.27		80	43.8622
80.5	1257.95		80.5	125.6
81	810.766		81	461.862
81.5	542.512		81.5	260.087
82	785.938		82	0
82.5	949.924		82.5	206.205
83	643.808		83	881.255
83.5	373.123		83.5	950.535
84	548.379		84	787.057
84.5	946.852		84.5	690.577
85	1070.99		85	608.216
85.5	833.081		85.5	690.359
86	966.243		86	813.108
86.5	1129.79		86.5	744.963
87	911.66		87	650.374
87.5	592.725		87.5	663.877
88	263.933		88	566.668
88.5	272.423		88.5	519.989
89	392.107		89	514.672
89.5	255.522		89.5	409.203
90	129.23		90	323.936
90.5	407.808		90.5	234.643
91	670.636		91	165.676
91.5	642.581		91.5	186.941
92	614.517		92	170.055
92.5	583.009		92.5	0
93	529.836		93	0
93.5	576.027		93.5	144.64
94	833.536		94	351.264
94.5	1002.17		94.5	108.568
95	571.612		95	0
95.5	138.443		95.5	93.1581
96	150.173		96	259.507
96.5	313.631		96.5	294.171
97	549.91		97	575.062
97.5	411.252		97.5	524.16
98	344.53		98	223.782
98.5	395.766		98.5	321.517
99	256.341		99	548.268
99.5	381.27		99.5	425.164
100	593.215		100	334.764
100.5	637.84		100.5	292.047
101	577.358		101	161.174
101.5	538.878		101.5	0
102	594.863		102	0
102.5	500.729		102.5	0
103	245.882		103	66.3417
103.5	0		103.5	287.599
104	0		104	458.908
104.5	208.209		104.5	325.389
105	404.116		105	166.265
105.5	529.154		105.5	72.7071
106	378.91		106	26.5177
106.5	133.708		106.5	98.3641
107	6.13567		107	91.6369
107.5	0		107.5	45.9157
108	0.65896		108	46.7784
108.5	0.23578		108.5	17.1734
109	0		109	0
109.5	0		109.5	0
110	0		110	0.24646
110.5	0		110.5	0
111	0		111	0
111.5	0		111.5	0
112	0		112	0
112.5	0		112.5	0
113	0		113	0
113.5	0		113.5	0
114	0		114	0
114.5	0		114.5	0
115	0		115	0
115.5	0		115.5	0
116	0		116	0
116.5	0		116.5	0
117	0		117	0
117.5	0		117.5	0
118	0		118	0
118.5	0		118.5	0
119	0		119	0
119.5	0		119.5	0
120	0		120	0
120.5	0		120.5	0
121	0		121	0
121.5	0		121.5	0
122	0		122	0
122.5	0		122.5	0
123	0		123	0
123.5	0		123.5	0
124	0		124	0
124.5	0		124.5	0
125	0		125	0
125.5	0		125.5	0
126	0		126	0
126.5	0		126.5	0
127	0		127	0
127.5	0		127.5	0
128	0		128	0
128.5	0		128.5	0
129	0		129	0
129.5	0		129.5	0
130	0		130	0
130.5	0		130.5	0
131	0		131	0
131.5	0		131.5	0
132	0		132	0
132.5	0		132.5	0
133	0		133	0
133.5	0		133.5	0
134	0		134	0
134.5	0		134.5	0
135	0		135	0
135.5	0		135.5	0
136	0		136	0
136.5	0		136.5	0
137	0		137	0
137.5	0		137.5	0
138	0		138	0
138.5	0		138.5	0
139	0		139	0
139.5	0		139.5	0
140	0		140	0
140.5	0		140.5	0
141	0		141	0
141.5	0		141.5	0
142	0		142	0
142.5	0		142.5	0
143	0		143	0
143.5	0		143.5	0
144	0		144	0
144.5	0		144.5	0
145	0		145	0
145.5	0		145.5	0
146	0		146	0
146.5	0		146.5	0
147	0		147	0
147.5	0		147.5	0
148	0		148	0
148.5	0		148.5	0
149	0		149	0
149.5	0		149.5	0
150	0		150	0
150.5	0		150.5	0
151	0		151	0
151.5	0		151.5	0
152	0		152	0
152.5	0		152.5	0
153	0		153	0
153.5	0		153.5	0
154	0		154	0
154.5	0		154.5	0
155	0		155	0
155.5	0		155.5	0
156	0		156	0
156.5	0		156.5	0
157	0		157	0
157.5	0		157.5	0
158	0		158	0
158.5	0		158.5	0
159	0		159	0
159.5	0		159.5	0
160	0		160	0
160.5	0		160.5	0
161	0		161	0
161.5	0		161.5	0
162	0		162	0
162.5	0		162.5	0
163	0		163	0
163.5	0		163.5	0
164	0		164	0
164.5	0		164.5	0
165	0		165	0
165.5	0		165.5	0
166	0		166	0
166.5	0		166.5	0
167	0		167	0
167.5	0		167.5	0
168	0		168	0
168.5	0		168.5	0
169	0		169	0
169.5	0		169.5	0
170	0		170	0
170.5	0		170.5	0
171	0		171	0
171.5	0		171.5	0
172	0		172	0
172.5	0		172.5	0
173	0		173	0
173.5	0		173.5	0
174	0		174	0
174.5	0		174.5	0
175	0		175	0
175.5	0		175.5	0
176	0		176	0
176.5	0		176.5	0
177	0		177	0
177.5	0		177.5	0
178	0		178	0
178.5	0		178.5	0
179	0		179	0
179.5	0		179.5	0
180	0		180	0
180.5	0		180.5	0
181	0		181	0
181.5	0		181.5	0
182	0		182	0
182.5	0		182.5	0
183	0		183	0
183.5	0		183.5	0
184	0		184	0
184.5	0		184.5	0
185	0		185	0
185.5	0		185.5	0
186	0		186	0
186.5	0		186.5	0
187	0		187	0
187.5	0		187.5	0
188	0		188	0
188.5	0		188.5	0
189	0		189	0
189.5	0		189.5	0
190	0		190	0
190.5	0		190.5	0
191	0		191	0
191.5	0		191.5	0
192	0		192	0
192.5	0		192.5	0
193	0		193	0
193.5	0		193.5	0
194	0		194	0
194.5	0		194.5	0
195	0		195	0
195.5	0		195.5	0
196	0		196	0
196.5	0		196.5	0
197	0		197	0
197.5	0		197.5	0
198	0		198	0
198.5	0		198.5	0
199	0		199	0
199.5	0		199.5	0
200	0		200	0
200.5	0		200.5	0
201	0		201	0
201.5	0		201.5	0
202	0		202	0
202.5	0		202.5	4.71461
203	0		203	0
203.5	0		203.5	0
204	0		204	0.75081
204.5	0		204.5	66.2616
205	0		205	0
205.5	0		205.5	0
206	0		206	67.5919
206.5	0		206.5	459.098
207	0		207	253.644
207.5	0		207.5	16.6371
208	0		208	0
208.5	0		208.5	0
209	0		209	0
209.5	0		209.5	0
210	0		210	0
210.5	0		210.5	0
211	7.75642		211	0
211.5	0		211.5	0
212	0		212	0
212.5	46.1997		212.5	0
213	83.7852		213	0
213.5	0		213.5	0
214	0		214	0
214.5	166.408		214.5	0
215	668.171		215	0
215.5	379.627		215.5	0
216	107.841		216	0
216.5	22.9926		216.5	0
217	0		217	0
217.5	0		217.5	0
218	0.0623		218	0
218.5	0.08831		218.5	0
219	0		219	0
219.5	0		219.5	0
220	0.00065181		220	0
220.5	0.000421527		220.5	0
221	0		221	0
221.5	0		221.5	0
222	4.89257e-06		222	0
222.5	1.9256e-06		222.5	0
223	0		223	0
223.5	0		223.5	0
224	3.08883e-08		224	0
224.5	7.38556e-09		224.5	0
225	0		225	0
225.5	4.70775e-09		225.5	0
226	0		226	0
226.5	0		226.5	0
227	9.94856e-09		227	0
227.5	2.44083e-07		227.5	563.014
228	0		228	750.238
228.5	0		228.5	228.54
229	7.61165e-07		229	0
229.5	1.35734e-05		229.5	0
230	0		230	1.28425
230.5	0		230.5	0.22169
231	5.00565e-05		231	0
231.5	0.000752386		231.5	0
232	0		232	0
232.5	0		232.5	0
233	0.00327		233	0
233.5	0.03914		233.5	0
234	0		234	0
234.5	0		234.5	3.08736
235	0		235	2.94397
235.5	3.03473		235.5	0
236	2.96241		236	0
236.5	0		236.5	247.336
237	0		237	237.174
237.5	184.994		237.5	0
238	173.066		238	0
238.5	0		238.5	4022.95
239	0		239	9188.14
239.5	3017.18		239.5	3422.12
240	6777.05		240	0
240.5	2502.13		240.5	0
241	0		241	20.5731
241.5	0		241.5	145.253
242	69.0114		242	103.23
242.5	42.6251		242.5	3.43541
243	0		243	0
243.5	0		243.5	1.69041
244	0.88311		244	0.53921
244.5	0.35251		244.5	0
245	0		245	0
245.5	0		245.5	0.00452
246	0		246	0
246.5	0		246.5	0
247	0		247	0
247.5	0		247.5	0
248	0		248	0
248.5	0		248.5	0
249	0		249	0
249.5	0		249.5	0
250	0		250	0
250.5	0		250.5	0
251	0		251	0
251.5	0		251.5	0
252	0		252	0
252.5	0		252.5	0
253	0		253	0
253.5	0		253.5	0
254	0		254	0
254.5	0		254.5	0
255	0		255	0
255.5	0		255.5	0
256	0		256	0
256.5	0		256.5	0
257	0		257	0
257.5	0		257.5	0
258	0		258	0
258.5	0		258.5	0
259	0		259	0
259.5	0		259.5	0
260	0		260	0
260.5	0		260.5	0
261	0		261	0
261.5	0		261.5	0
262	0		262	4.2039e-44
262.5	0
263	2.95113e-42
